# Supplementary material for: Tetra­chlorido(2,3-di-2-pyridylpyrazine-κ2 N 1,N 2)platinum(IV)
Source: Acta Crystallogr Sect E Struct Rep Online. 2008 Mar 29;64(Pt 4):m575–6. doi: 10.1107/S1600536808007228 (PMC2960910; doi:10.1107/S1600536808007228)
Supplement: Supplementary file 1 [file e-64-0m575-sup1.cif]

##############################################################################
###                                                                        ###
###        Electronic paper (Acta Crystallographica Section E)             ###
###                                                                        ###
##############################################################################
#                                                                            #
# This CIF contains the data in a paper accepted for publication in Acta     #
# Crystallographica Section E. It conforms to the requirements of Notes      #
# for Authors for Section E, and has been peer reviewed under the auspices   #
# of the IUCr Commission on Journals.                                        #
#                                                                            #
# Full details of the Crystallographic Information File format               #
# are given in the paper "The Crystallographic Information File (CIF):       #
# a New Standard Archive File for Crystallography" by S. R. Hall, F. H.      #
# Allen and I. D. Brown [Acta Cryst. (1991), A47, 655-685].                  #
#                                                                            #
# The current version of the core CIF dictionary is obtainable from          #
# ftp://ftp.iucr.org/pub/cif_core.dic. The current version number is 2.4.    #
#                                                                            #
# Software is freely available for graphical display of the structure(s) in  #
# this CIF.  For information consult the CIF home page http://www.iucr.org/  #
# cif/home.html                                                              #
#                                                                            #
# This file may be used for bona fide research purposes within the           #
# scientific community so long as proper attribution is given to the journal # 
# article from which it was obtained.                                        #
#                                                                            #
##############################################################################
                                             
data_I
_audit_creation_method     SHELXL-97
_chemical_name_systematic
;
Tetrachlorido(2,3-di-2-pyridylpyrazine-\k^2^N^1^,<i>N</i>^2^)platinum(IV)
;
_chemical_name_common     ?
_chemical_formula_moiety     'C14 H10 Cl4 N4 Pt'
_chemical_formula_sum     'C14 H10 Cl4 N4 Pt'
_chemical_formula_iupac     '[Pt Cl4 (C14 H10 N4)]'
_chemical_formula_weight     571.14
_chemical_melting_point     '565-566 K'
_symmetry_cell_setting     Orthorhombic
_symmetry_space_group_name_H-M     'P 21 21 21'
_symmetry_space_group_name_Hall     'P 2ac 2ab'
loop_
    _symmetry_equiv_pos_as_xyz
    'x, y, z'
    '-x+1/2, -y, z+1/2'
    'x+1/2, -y+1/2, -z'
    '-x, y+1/2, -z+1/2'
_cell_length_a     6.6849(4)
_cell_length_b     14.9604(12)
_cell_length_c     16.2761(10)
_cell_angle_alpha     90.00
_cell_angle_beta     90.00
_cell_angle_gamma     90.00
_cell_volume     1627.75(19)
_cell_formula_units_Z     4
_cell_measurement_reflns_used     1050
_cell_measurement_theta_min     1.85
_cell_measurement_theta_max     29.19
_cell_measurement_temperature     120(2)
_exptl_crystal_description     block
_exptl_crystal_colour     orange
_exptl_crystal_size_max     0.40
_exptl_crystal_size_mid     0.26
_exptl_crystal_size_min     0.14
_exptl_crystal_density_diffrn     2.331
_exptl_crystal_density_meas     ?
_exptl_crystal_density_method     'not measured'
_exptl_crystal_F_000     1072
_exptl_absorpt_coefficient_mu     9.278
_exptl_absorpt_correction_type     Numerical
_exptl_absorpt_process_details     '(X-SHAPE and X-RED; Stoe & Cie, 2005)'
_exptl_absorpt_correction_T_min     0.070
_exptl_absorpt_correction_T_max     0.270
_exptl_special_details
;
;
_diffrn_ambient_temperature     120(2)
_diffrn_radiation_type     MoK\a
_diffrn_radiation_wavelength     0.71073
_diffrn_radiation_source     'fine-focus sealed tube'
_diffrn_radiation_monochromator     graphite
_diffrn_measurement_device_type     'Stoe IPDSII'
_diffrn_measurement_method     'rotation method'
_diffrn_detector_area_resol_mean     '0.15 mm'
_diffrn_reflns_number     9336
_diffrn_reflns_av_R_equivalents     0.0638
_diffrn_reflns_av_sigmaI/netI     0.0422
_diffrn_reflns_theta_min     1.85
_diffrn_reflns_theta_max     29.19
_diffrn_reflns_theta_full     29.19
_diffrn_measured_fraction_theta_max     0.993
_diffrn_measured_fraction_theta_full     0.993
_diffrn_reflns_limit_h_min     -7
_diffrn_reflns_limit_h_max     9
_diffrn_reflns_limit_k_min     -20
_diffrn_reflns_limit_k_max     17
_diffrn_reflns_limit_l_min     -22
_diffrn_reflns_limit_l_max     22
_diffrn_standards_number     0
_diffrn_standards_interval_count     ?
_diffrn_standards_interval_time     ?
_diffrn_standards_decay_%     ?
_refine_special_details
;
Refinement of <i>F</i>^2^ against ALL reflections. The weighted <i>R</i>-factor
<i>wR</i> and goodness of fit <i>S</i> are based on <i>F</i>^2^, conventional
<i>R</i>-factors <i>R</i> are based on <i>F</i>, with <i>F</i> set to zero for
negative <i>F</i>^2^. The threshold expression of <i>F</i>^2^ >
\s(<i>F</i>^2^) is used only for calculating <i>R</i>-factors(gt) <i>etc</i>.
and is not relevant to the choice of reflections for refinement.
<i>R</i>-factors based on <i>F</i>^2^ are statistically about twice as large
as those based on <i>F</i>, and <i>R</i>- factors based on ALL data will be
even larger.
;
_reflns_number_total     4374
_reflns_number_gt     4327
_reflns_threshold_expression     I>2\s(I)
_refine_ls_structure_factor_coef     Fsqd
_refine_ls_matrix_type     full
_refine_ls_R_factor_all     0.0330
_refine_ls_R_factor_gt     0.0326
_refine_ls_wR_factor_gt     0.0866
_refine_ls_wR_factor_ref     0.0869
_refine_ls_goodness_of_fit_ref     1.101
_refine_ls_restrained_S_all     1.101
_refine_ls_number_reflns     4374
_refine_ls_number_parameters     209
_refine_ls_number_restraints     0
_refine_ls_hydrogen_treatment     constr
_refine_ls_weighting_scheme     calc
_refine_ls_weighting_details
         'calc w=1/[\s^2^(Fo^2^)+(0.0439P)^2^+6.2735P] where P=(Fo^2^+2Fc^2^)/3'
_atom_sites_solution_hydrogens     geom
_atom_sites_solution_primary     direct
_atom_sites_solution_secondary     difmap
_refine_ls_shift/su_max     0.012
_refine_ls_shift/su_mean     0.001
_refine_diff_density_max     1.442
_refine_diff_density_min     -1.821
_refine_ls_extinction_method     'SHELXL97 (Sheldrick, 2008)'
_refine_ls_extinction_coef     0.0011(3)
_refine_ls_extinction_expression
                                  'Fc^*^=kFc[1+0.001xFc^2^\l^3^/sin(2\q)]^-1/4^'
_refine_ls_abs_structure_details     'Flack (1983), 1849 Friedel pairs'
_refine_ls_abs_structure_Flack     0.005(9)
loop_
    _atom_type_symbol
    _atom_type_description
    _atom_type_scat_dispersion_real
    _atom_type_scat_dispersion_imag
    _atom_type_scat_source
    'C' 'C' 0.0033 0.0016
                         'International Tables Vol C Tables 4.2.6.8 and 6.1.1.4'
    'H' 'H' 0.0000 0.0000
                         'International Tables Vol C Tables 4.2.6.8 and 6.1.1.4'
    'Cl' 'Cl' 0.1484 0.1585
                         'International Tables Vol C Tables 4.2.6.8 and 6.1.1.4'
    'N' 'N' 0.0061 0.0033
                         'International Tables Vol C Tables 4.2.6.8 and 6.1.1.4'
    'Pt' 'Pt' -1.7033 8.3905
                         'International Tables Vol C Tables 4.2.6.8 and 6.1.1.4'
_computing_data_collection     'X-AREA (Stoe & Cie, 2005)'
_computing_cell_refinement     'X-AREA (Stoe & Cie, 2005)'
_computing_data_reduction     'X-AREA (Stoe & Cie, 2005)'
_computing_structure_solution     'SHELXS97 (Sheldrick, 2008)'
_computing_structure_refinement     'SHELXL97 (Sheldrick, 2008)'
_computing_molecular_graphics     'ORTEP-3 for Windows (Farrugia, 1997)'
_computing_publication_material     'WinGX (Farrugia, 1999)'
loop_
    _atom_site_type_symbol
    _atom_site_label
    _atom_site_fract_x
    _atom_site_fract_y
    _atom_site_fract_z
    _atom_site_U_iso_or_equiv
    _atom_site_adp_type
    _atom_site_calc_flag
    _atom_site_refinement_flags
    _atom_site_occupancy
    _atom_site_disorder_assembly
    _atom_site_disorder_group
    C C1 0.2795(10) -0.5902(5) -0.4681(4) 0.0286(13) Uani d . 1 . .
    H H1 0.3170 -0.6300 -0.5092 0.034 Uiso calc R 1 . .
    C C2 0.3870(11) -0.5866(6) -0.3975(4) 0.0331(15) Uani d . 1 . .
    H H2 0.4966 -0.6241 -0.3901 0.040 Uiso calc R 1 . .
    C C3 0.3330(11) -0.5272(6) -0.3366(4) 0.0331(14) Uani d . 1 . .
    H H3 0.4084 -0.5231 -0.2887 0.040 Uiso calc R 1 . .
    C C4 0.1659(10) -0.4738(5) -0.3472(4) 0.0275(12) Uani d . 1 . .
    H H4 0.1233 -0.4358 -0.3055 0.033 Uiso calc R 1 . .
    C C5 0.0622(8) -0.4780(4) -0.4217(4) 0.0221(10) Uani d . 1 . .
    C C6 -0.1195(9) -0.4247(4) -0.4420(4) 0.0218(11) Uani d . 1 . .
    C C7 -0.3997(8) -0.4210(5) -0.5265(4) 0.0245(12) Uani d . 1 . .
    H H7 -0.4677 -0.4395 -0.5733 0.029 Uiso calc R 1 . .
    C C8 -0.4867(9) -0.3598(5) -0.4741(5) 0.0315(14) Uani d . 1 . .
    H H8 -0.6191 -0.3433 -0.4828 0.038 Uiso calc R 1 . .
    C C9 -0.1996(9) -0.3519(4) -0.3978(4) 0.0244(12) Uani d . 1 . .
    C C10 -0.0817(10) -0.2972(4) -0.3392(4) 0.0262(12) Uani d . 1 . .
    C C11 -0.1610(11) -0.2695(5) -0.2651(5) 0.0314(14) Uani d . 1 . .
    H H11 -0.2912 -0.2840 -0.2500 0.038 Uiso calc R 1 . .
    C C12 -0.0403(15) -0.2197(5) -0.2143(5) 0.0403(17) Uani d . 1 . .
    H H12 -0.0855 -0.2024 -0.1627 0.048 Uiso calc R 1 . .
    C C13 0.1475(13) -0.1955(5) -0.2404(5) 0.0372(16) Uani d . 1 . .
    H H13 0.2293 -0.1601 -0.2075 0.045 Uiso calc R 1 . .
    C C14 0.2123(12) -0.2246(5) -0.3161(6) 0.0378(17) Uani d . 1 . .
    H H14 0.3391 -0.2073 -0.3334 0.045 Uiso calc R 1 . .
    Cl Cl1 0.1281(2) -0.41434(11) -0.62538(10) 0.0272(3) Uani d . 1 . .
    Cl Cl2 0.1441(2) -0.63100(12) -0.65809(10) 0.0299(3) Uani d . 1 . .
    Cl Cl3 -0.2674(2) -0.52425(12) -0.69333(11) 0.0312(3) Uani d . 1 . .
    Cl Cl4 -0.2288(3) -0.65930(12) -0.53083(13) 0.0338(4) Uani d . 1 . .
    N N1 0.1199(7) -0.5372(4) -0.4799(3) 0.0236(10) Uani d . 1 . .
    N N2 -0.2178(7) -0.4537(4) -0.5100(4) 0.0240(10) Uani d . 1 . .
    N N3 -0.3883(8) -0.3242(4) -0.4123(5) 0.0299(12) Uani d . 1 . .
    N N4 0.1041(8) -0.2763(4) -0.3664(4) 0.0301(12) Uani d . 1 . .
    Pt Pt1 -0.05541(3) -0.537445(15) -0.582177(14) 0.02145(8) Uani d . 1 . .
loop_
    _atom_site_aniso_label
    _atom_site_aniso_U_11
    _atom_site_aniso_U_22
    _atom_site_aniso_U_33
    _atom_site_aniso_U_12
    _atom_site_aniso_U_13
    _atom_site_aniso_U_23
    C1 0.027(3) 0.033(3) 0.026(3) 0.013(3) 0.003(3) 0.001(2)
    C2 0.026(3) 0.046(4) 0.027(3) 0.005(3) 0.000(3) 0.004(3)
    C3 0.028(3) 0.044(4) 0.027(3) -0.001(3) -0.007(3) 0.005(3)
    C4 0.026(3) 0.037(3) 0.020(3) 0.001(3) 0.000(2) 0.002(2)
    C5 0.016(2) 0.030(3) 0.020(2) -0.005(2) 0.003(2) 0.001(2)
    C6 0.018(2) 0.024(3) 0.023(3) -0.004(2) 0.001(2) 0.001(2)
    C7 0.013(2) 0.029(3) 0.032(3) -0.002(2) 0.000(2) 0.004(2)
    C8 0.017(3) 0.035(3) 0.043(4) 0.005(2) 0.001(3) 0.004(3)
    C9 0.021(3) 0.025(3) 0.027(3) 0.001(2) 0.002(2) -0.002(2)
    C10 0.023(3) 0.027(3) 0.028(3) 0.004(2) 0.003(2) 0.003(2)
    C11 0.032(3) 0.029(3) 0.033(3) 0.002(3) 0.006(3) -0.001(3)
    C12 0.057(5) 0.033(3) 0.031(3) 0.008(4) -0.005(4) -0.011(3)
    C13 0.039(4) 0.034(4) 0.038(4) 0.001(3) -0.005(3) -0.004(3)
    C14 0.034(4) 0.031(4) 0.049(5) -0.005(3) -0.004(3) 0.004(3)
    Cl1 0.0207(6) 0.0351(8) 0.0258(7) -0.0030(6) -0.0009(6) 0.0029(6)
    Cl2 0.0255(7) 0.0362(8) 0.0278(7) 0.0049(6) 0.0011(6) -0.0056(6)
    Cl3 0.0239(6) 0.0386(9) 0.0312(7) 0.0024(6) -0.0081(6) -0.0064(7)
    Cl4 0.0282(7) 0.0296(8) 0.0437(9) -0.0046(6) 0.0073(7) -0.0032(7)
    N1 0.0149(19) 0.033(3) 0.022(2) -0.002(2) -0.0005(17) 0.003(2)
    N2 0.0113(19) 0.029(3) 0.031(3) 0.0035(19) 0.0002(18) 0.002(2)
    N3 0.019(2) 0.030(3) 0.040(3) 0.0024(19) 0.001(2) -0.002(3)
    N4 0.025(3) 0.034(3) 0.031(3) -0.007(2) 0.002(2) 0.001(2)
    Pt1 0.01531(11) 0.02622(12) 0.02281(12) 0.00055(8) -0.00071(8) -0.00174(9)
_geom_special_details
;
All e.s.d.'s (except the e.s.d. in the dihedral angle between two l.s. planes)
are estimated using the full covariance matrix. The cell e.s.d.'s are taken
into account individually in the estimation of e.s.d.'s in distances, angles
and torsion angles; correlations between e.s.d.'s in cell parameters are only
used when they are defined by crystal symmetry. An approximate (isotropic)
treatment of cell e.s.d.'s is used for estimating e.s.d.'s involving l.s.
planes.
;
loop_
    _geom_bond_atom_site_label_1
    _geom_bond_atom_site_label_2
    _geom_bond_site_symmetry_2
    _geom_bond_distance
    _geom_bond_publ_flag
    C1 N1 . 1.342(8) ?
    C1 C2 . 1.357(10) ?
    C1 H1 . 0.9300 ?
    C2 C3 . 1.379(11) ?
    C2 H2 . 0.9300 ?
    C3 C4 . 1.385(9) ?
    C3 H3 . 0.9300 ?
    C4 C5 . 1.398(8) ?
    C4 H4 . 0.9300 ?
    C5 N1 . 1.353(8) ?
    C5 C6 . 1.490(8) ?
    C6 N2 . 1.359(8) ?
    C6 C9 . 1.411(9) ?
    C7 N2 . 1.338(7) ?
    C7 C8 . 1.379(10) ?
    C7 H7 . 0.9300 ?
    C8 N3 . 1.315(10) ?
    C8 H8 . 0.9300 ?
    C9 N3 . 1.349(8) ?
    C9 C10 . 1.484(9) ?
    C10 N4 . 1.355(9) ?
    C10 C11 . 1.382(10) ?
    C11 C12 . 1.373(11) ?
    C11 H11 . 0.9300 ?
    C12 C13 . 1.374(13) ?
    C12 H12 . 0.9300 ?
    C13 C14 . 1.377(12) ?
    C13 H13 . 0.9300 ?
    C14 N4 . 1.339(10) ?
    C14 H14 . 0.9300 ?
    Cl1 Pt1 . 2.3219(16) y
    Cl2 Pt1 . 2.2945(16) y
    Cl3 Pt1 . 2.3066(16) y
    Cl4 Pt1 . 2.3164(18) y
    N1 Pt1 . 2.036(5) y
    N2 Pt1 . 2.032(6) y
loop_
    _geom_angle_atom_site_label_1
    _geom_angle_atom_site_label_2
    _geom_angle_atom_site_label_3
    _geom_angle_site_symmetry_1
    _geom_angle_site_symmetry_3
    _geom_angle
    _geom_angle_publ_flag
    N1 C1 C2 . . 121.2(7) ?
    N1 C1 H1 . . 119.4 ?
    C2 C1 H1 . . 119.4 ?
    C1 C2 C3 . . 119.7(7) ?
    C1 C2 H2 . . 120.2 ?
    C3 C2 H2 . . 120.2 ?
    C2 C3 C4 . . 119.6(7) ?
    C2 C3 H3 . . 120.2 ?
    C4 C3 H3 . . 120.2 ?
    C3 C4 C5 . . 118.8(6) ?
    C3 C4 H4 . . 120.6 ?
    C5 C4 H4 . . 120.6 ?
    N1 C5 C4 . . 119.7(6) ?
    N1 C5 C6 . . 115.3(5) ?
    C4 C5 C6 . . 124.9(6) ?
    N2 C6 C9 . . 118.6(6) ?
    N2 C6 C5 . . 113.8(5) ?
    C9 C6 C5 . . 127.6(6) ?
    N2 C7 C8 . . 120.1(7) ?
    N2 C7 H7 . . 119.9 ?
    C8 C7 H7 . . 119.9 ?
    N3 C8 C7 . . 122.1(6) ?
    N3 C8 H8 . . 119.0 ?
    C7 C8 H8 . . 119.0 ?
    N3 C9 C6 . . 120.2(6) ?
    N3 C9 C10 . . 116.1(6) ?
    C6 C9 C10 . . 123.5(6) ?
    N4 C10 C11 . . 124.6(7) ?
    N4 C10 C9 . . 113.8(6) ?
    C11 C10 C9 . . 121.5(6) ?
    C12 C11 C10 . . 117.6(7) ?
    C12 C11 H11 . . 121.2 ?
    C10 C11 H11 . . 121.2 ?
    C11 C12 C13 . . 119.6(8) ?
    C11 C12 H12 . . 120.2 ?
    C13 C12 H12 . . 120.2 ?
    C12 C13 C14 . . 118.7(8) ?
    C12 C13 H13 . . 120.6 ?
    C14 C13 H13 . . 120.6 ?
    N4 C14 C13 . . 124.1(8) ?
    N4 C14 H14 . . 118.0 ?
    C13 C14 H14 . . 118.0 ?
    C1 N1 C5 . . 120.9(6) ?
    C1 N1 Pt1 . . 125.0(5) ?
    C5 N1 Pt1 . . 114.1(4) ?
    C7 N2 C6 . . 119.1(6) ?
    C7 N2 Pt1 . . 126.5(5) ?
    C6 N2 Pt1 . . 114.2(4) ?
    C8 N3 C9 . . 118.5(6) ?
    C14 N4 C10 . . 115.4(7) ?
    N2 Pt1 N1 . . 80.4(2) y
    N2 Pt1 Cl2 . . 176.45(16) y
    N1 Pt1 Cl2 . . 96.12(17) y
    N2 Pt1 Cl3 . . 94.15(16) y
    N1 Pt1 Cl3 . . 174.20(18) y
    Cl2 Pt1 Cl3 . . 89.26(6) y
    N2 Pt1 Cl4 . . 90.54(17) y
    N1 Pt1 Cl4 . . 89.68(17) y
    Cl2 Pt1 Cl4 . . 90.30(6) y
    Cl3 Pt1 Cl4 . . 92.45(7) y
    N2 Pt1 Cl1 . . 88.17(17) y
    N1 Pt1 Cl1 . . 86.68(17) y
    Cl2 Pt1 Cl1 . . 90.78(6) y
    Cl3 Pt1 Cl1 . . 91.11(6) y
    Cl4 Pt1 Cl1 . . 176.30(7) y
loop_
    _geom_torsion_atom_site_label_1
    _geom_torsion_atom_site_label_2
    _geom_torsion_atom_site_label_3
    _geom_torsion_atom_site_label_4
    _geom_torsion_site_symmetry_1
    _geom_torsion_site_symmetry_2
    _geom_torsion_site_symmetry_3
    _geom_torsion_site_symmetry_4
    _geom_torsion
    _geom_torsion_publ_flag
    N1 C1 C2 C3 . . . . -0.5(12) ?
    C1 C2 C3 C4 . . . . 2.0(11) ?
    C2 C3 C4 C5 . . . . -3.6(10) ?
    C3 C4 C5 N1 . . . . 3.6(9) ?
    C3 C4 C5 C6 . . . . 180.0(6) ?
    N1 C5 C6 N2 . . . . 9.9(8) ?
    C4 C5 C6 N2 . . . . -166.6(6) ?
    N1 C5 C6 C9 . . . . -172.2(6) ?
    C4 C5 C6 C9 . . . . 11.3(10) ?
    N2 C7 C8 N3 . . . . 7.7(11) ?
    N2 C6 C9 N3 . . . . 13.6(10) ?
    C5 C6 C9 N3 . . . . -164.2(6) ?
    N2 C6 C9 C10 . . . . -161.1(6) ?
    C5 C6 C9 C10 . . . . 21.1(10) ?
    N3 C9 C10 N4 . . . . -132.2(7) ?
    C6 C9 C10 N4 . . . . 42.7(9) ?
    N3 C9 C10 C11 . . . . 46.4(9) ?
    C6 C9 C10 C11 . . . . -138.7(7) ?
    N4 C10 C11 C12 . . . . -2.2(11) ?
    C9 C10 C11 C12 . . . . 179.4(7) ?
    C10 C11 C12 C13 . . . . 3.4(11) ?
    C11 C12 C13 C14 . . . . -2.1(12) ?
    C12 C13 C14 N4 . . . . -0.7(12) ?
    C2 C1 N1 C5 . . . . 0.5(11) ?
    C2 C1 N1 Pt1 . . . . -179.1(6) ?
    C4 C5 N1 C1 . . . . -2.1(9) ?
    C6 C5 N1 C1 . . . . -178.8(6) ?
    C4 C5 N1 Pt1 . . . . 177.5(5) ?
    C6 C5 N1 Pt1 . . . . 0.8(6) ?
    C8 C7 N2 C6 . . . . -1.0(10) ?
    C8 C7 N2 Pt1 . . . . -175.7(5) ?
    C9 C6 N2 C7 . . . . -9.1(9) ?
    C5 C6 N2 C7 . . . . 169.0(5) ?
    C9 C6 N2 Pt1 . . . . 166.1(5) ?
    C5 C6 N2 Pt1 . . . . -15.7(7) ?
    C7 C8 N3 C9 . . . . -3.2(11) ?
    C6 C9 N3 C8 . . . . -7.3(10) ?
    C10 C9 N3 C8 . . . . 167.8(7) ?
    C13 C14 N4 C10 . . . . 2.0(11) ?
    C11 C10 N4 C14 . . . . -0.5(10) ?
    C9 C10 N4 C14 . . . . 178.0(6) ?
    C7 N2 Pt1 N1 . . . . -172.4(6) ?
    C6 N2 Pt1 N1 . . . . 12.8(5) ?
    C7 N2 Pt1 Cl3 . . . . 9.7(6) ?
    C6 N2 Pt1 Cl3 . . . . -165.2(4) ?
    C7 N2 Pt1 Cl4 . . . . -82.8(5) ?
    C6 N2 Pt1 Cl4 . . . . 102.3(4) ?
    C7 N2 Pt1 Cl1 . . . . 100.7(5) ?
    C6 N2 Pt1 Cl1 . . . . -74.2(4) ?
    C1 N1 Pt1 N2 . . . . 172.5(6) ?
    C5 N1 Pt1 N2 . . . . -7.1(4) ?
    C1 N1 Pt1 Cl2 . . . . -8.3(6) ?
    C5 N1 Pt1 Cl2 . . . . 172.0(4) ?
    C1 N1 Pt1 Cl4 . . . . 81.9(6) ?
    C5 N1 Pt1 Cl4 . . . . -97.7(4) ?
    C1 N1 Pt1 Cl1 . . . . -98.8(6) ?
    C5 N1 Pt1 Cl1 . . . . 81.6(4) ?
loop_
    _geom_hbond_atom_site_label_D
    _geom_hbond_atom_site_label_H
    _geom_hbond_atom_site_label_A
    _geom_hbond_site_symmetry_A
    _geom_hbond_distance_DH
    _geom_hbond_distance_HA
    _geom_hbond_distance_DA
    _geom_hbond_angle_DHA
    _geom_hbond_publ_flag
    C1 H1 Cl2 . 0.93 2.68 3.279(7) 122 yes
    C3 H3 Cl1 2_545 0.93 2.83 3.557(7) 136 yes
    C4 H4 N4 . 0.93 2.59 3.000(10) 107 yes
    C7 H7 Cl3 . 0.93 2.69 3.247(7) 120 yes
    C14 H14 Cl1 3_544 0.93 2.74 3.599(8) 154 yes
data_global
_journal_date_recd_electronic     2008-02-25
_journal_date_accepted     2008-03-17
_journal_name_full     'Acta Crystallographica, Section E'
_journal_year     2008
_journal_volume     64
_journal_issue      4
_journal_page_first     m575
_journal_page_last     m576
_journal_paper_category     QM
_journal_coeditor_code     XU2404
_publ_contact_author
;
  'Amani, Vahid'
   Research Institute in Education,
   16 Hojjat Dost Street,
   Vessal Shirazi Avenue,
   Tehran
   Iran
;
_publ_contact_author_email     v_amani2002@yahoo.com
_publ_contact_author_fax     '0098 021 88955841'
_publ_contact_author_phone     '0098 021 88950674'
_publ_section_title
;\
Tetrachlorido(2,3-di-2-pyridylpyrazine-\k^2^<i>N</i>^1^,<i>N</i>^2^)\
platinum(IV)
;
loop_
    _publ_author_name
    _publ_author_address
    'Delir Kheirollahi Nezhad, Parvaneh'
;      Department of Chemistry
       Payame Noor University
       Iran
;
    'Azadbakht, Fatemeh'
;      Islamic Azad University
       Doroud Branch
       Doroud
       Iran
;
    'Amani, Vahid'
;      Research Institute in Education,
       16 Hojjat Dost Street,
       Vessal Shirazi Avenue,
       Tehran
       Iran
;
    'Khavasi, Hamid Reza'
;      Department of Chemistry,
       Shahid Beheshti University,
       Tehran 1983963113
       Iran
;
