# Supplementary material for: Tetra­chlorido(2,3-di-2-pyridylpyrazine-κ2 N 1,N 2)platinum(IV)
Source: Acta Crystallogr Sect E Struct Rep Online. 2008 Mar 29;64(Pt 4):m575–6. doi: 10.1107/S1600536808007228 (PMC2960910; doi:10.1107/S1600536808007228)
Supplement: Supplementary file 2 [file e-64-0m575-Isup2.hkl]

#
# h,k,l, Fc-squared, Fo-squared, sigma(Fo-squared) and status flag
#
data_I
_shelx_title ' KH258-2 KHEIROLLAHI'
_shelx_refln_list_code          4
_shelx_F_calc_maximum      261.44
_exptl_crystal_F_000      1072.00
_reflns_d_resolution_high  0.7286
 
loop_
 _symmetry_equiv_pos_as_xyz
 'x, y, z'
 '-x+1/2, -y, z+1/2'
 'x+1/2, -y+1/2, -z'
 '-x, y+1/2, -z+1/2'
 
_cell_length_a     6.6849
_cell_length_b    14.9604
_cell_length_c    16.2761
_cell_angle_alpha  90.000
_cell_angle_beta   90.000
_cell_angle_gamma  90.000
 
_shelx_F_squared_multiplier     1.000
 
loop_
 _refln_index_h
 _refln_index_k
 _refln_index_l
 _refln_F_squared_calc
 _refln_F_squared_meas
 _refln_F_squared_sigma
 _refln_observed_status
   2   0   0     5101.78     4618.98     39.62 o
   4   0   0      267.28      547.93     24.23 o
   6   0   0     9251.42     9431.00     39.67 o
   8   0   0     3176.40     3151.01     27.10 o
   1   1   0    10912.95    12270.25    146.73 o
   2   1   0     4474.12     4971.64     46.10 o
   3   1   0     8026.26     8548.70     30.65 o
   4   1   0     2117.58     2109.52     46.36 o
   6   1   0      962.84     1067.88     44.60 o
   7   1   0     4181.58     4063.00     24.44 o
   8   1   0      108.83      152.12     51.70 o
   9   1   0       84.07      105.18     59.55 o
   1   2   0    17212.95    18771.63    583.65 o
   2   2   0    18707.15    18150.14     59.02 o
   3   2   0     4407.97     4753.04     38.99 o
   4   2   0     1036.62     1006.42     67.03 o
   5   2   0       12.65      116.39     18.08 o
   6   2   0     5728.34     5957.73     26.02 o
   7   2   0     1206.35     1218.92     32.90 o
   8   2   0     5564.86     5493.58    162.00 o
   9   2   0     1738.16     1687.44     49.75 o
   1   3   0      375.94      431.91     30.41 o
   2   3   0    18772.07    20124.50    303.24 o
   3   3   0    18550.26    18716.86     66.99 o
   4   3   0    22973.98    23276.32     70.43 o
   5   3   0    15304.85    14950.37     45.93 o
   6   3   0     5017.84     5014.33     81.79 o
   7   3   0     2697.16     2791.58     33.43 o
   8   3   0      813.23      825.67     22.69 o
   9   3   0      137.29      157.63     16.23 o
   0   4   0    20757.06    25243.67    177.87 o
   1   4   0    14215.46    14323.23   1227.92 o
   2   4   0    11425.16    11931.07    182.63 o
   3   4   0    24587.25    25732.43     58.33 o
   4   4   0     2568.43     2216.70     33.11 o
   5   4   0     1942.55     1838.90    261.36 o
   6   4   0     3468.88     3559.29     61.55 o
   7   4   0     5325.46     5496.35    126.58 o
   8   4   0     5643.83     5364.53     58.57 o
   1   5   0    22273.89    20463.24   1646.67 o
   2   5   0    30034.11    31903.46    140.63 o
   3   5   0     1687.48     1750.02     51.75 o
   4   5   0    29657.46    30755.61     88.28 o
   5   5   0     2527.65     2569.94     34.44 o
   6   5   0     5936.99     6015.88    128.26 o
   7   5   0       88.78      183.37     37.53 o
   8   5   0     2900.70     2720.34     24.16 o
   0   6   0     3284.04     2964.62     58.89 o
   1   6   0    30103.61    24415.29   4661.00 o
   2   6   0      467.51      474.64     26.60 o
   3   6   0    18609.58    17839.33     82.05 o
   4   6   0     4681.36     4661.16     64.30 o
   5   6   0     1484.69     1669.62     33.70 o
   6   6   0      406.06      422.16     13.39 o
   7   6   0     6942.17     7275.70     30.53 o
   8   6   0      442.25      437.29     20.00 o
   1   7   0      199.47      201.29     32.95 o
   2   7   0    18293.77    19812.55   1465.21 o
   3   7   0     2246.67     2262.64     60.18 o
   4   7   0    24679.09    24833.14     57.81 o
   5   7   0      518.04      534.75     32.47 o
   6   7   0    12051.47    11629.78    259.19 o
   7   7   0      422.19      447.23     16.54 o
   8   7   0     2894.48     2975.19    193.47 o
   0   8   0     4351.82     4321.40     74.98 o
   1   8   0    48357.20    46037.96   1575.12 o
   2   8   0     2848.11     2784.09    212.63 o
   3   8   0     3433.73     3470.83     32.50 o
   4   8   0       84.25      132.90     20.02 o
   5   8   0     3488.99     3535.57     47.30 o
   6   8   0     1178.26     1280.55     19.00 o
   7   8   0     2490.54     2490.29     45.52 o
   8   8   0      493.01      533.04     60.22 o
   1   9   0     6984.18     7976.80    107.38 o
   2   9   0     1161.31     1118.80     91.97 o
   3   9   0     5586.55     5590.30    266.64 o
   4   9   0    22706.03    23289.68     62.90 o
   5   9   0     5460.53     5584.20     59.52 o
   6   9   0    12340.73    11775.51     65.83 o
   7   9   0      438.10      453.55     15.94 o
   8   9   0     1048.90     1002.17     34.11 o
   0  10   0    19808.82    17554.82    122.64 o
   1  10   0    15632.60    15151.81     65.54 o
   2  10   0     3566.46     3499.19    483.64 o
   3  10   0     2453.44     2555.99    141.27 o
   4  10   0     2093.69     2076.46     62.47 o
   5  10   0      945.75     1125.17     49.63 o
   6  10   0     1298.60     1396.12     45.75 o
   7  10   0      281.38      348.67     32.93 o
   1  11   0     2898.99     2926.16    268.92 o
   2  11   0     1116.74     1142.41     70.02 o
   3  11   0     5465.89     5651.32    165.31 o
   4  11   0     5033.42     5419.41    264.70 o
   5  11   0    11707.68    12767.97    104.05 o
   6  11   0     1534.98     1570.60     56.90 o
   7  11   0     2289.87     2175.33     21.54 o
   0  12   0    17641.17    11994.13    108.01 o
   1  12   0      724.34      644.00     34.65 o
   2  12   0    11961.30    11967.68     75.11 o
   3  12   0      536.55      594.77     63.22 o
   4  12   0      491.98      506.08     22.87 o
   5  12   0      283.12      413.17     59.98 o
   6  12   0      781.79      795.66     61.32 o
   7  12   0      118.23       78.34     23.35 o
   1  13   0      905.48      909.79     32.99 o
   2  13   0     2782.15     2755.11     97.46 o
   3  13   0    13547.92    15199.60   1043.91 o
   4  13   0       18.28       32.67     20.86 o
   5  13   0     8331.09     7827.08     89.97 o
   6  13   0       29.85       96.44     60.70 o
   7  13   0     1817.93     1671.80     92.51 o
   0  14   0    10200.44     8406.99    100.39 o
   1  14   0     1974.30     1850.37     62.19 o
   2  14   0     5682.09     5866.93    178.55 o
   3  14   0      524.93      552.49     28.78 o
   4  14   0      786.42      793.59     58.41 o
   5  14   0      191.57      251.47     44.16 o
   6  14   0     1773.07     1880.26     64.00 o
   1  15   0     2765.72     2083.60    206.25 o
   2  15   0       21.71       47.67     25.72 o
   3  15   0     2478.80     2498.49     27.33 o
   4  15   0     1385.43     1527.06     26.72 o
   5  15   0     5873.39     6102.38     71.58 o
   6  15   0      796.18      706.64     49.86 o
   0  16   0    14917.24    13369.87    114.17 o
   1  16   0     3736.21     3333.77    228.91 o
   2  16   0     1215.99     1296.70     30.51 o
   3  16   0      196.80      258.07     23.54 o
   4  16   0      774.17      798.44     28.84 o
   5  16   0      125.01      166.11     36.47 o
   1  17   0      277.15      215.31     29.47 o
   2  17   0     2095.72     1950.03    337.69 o
   3  17   0      752.96      734.12     40.62 o
   4  17   0     2013.12     2127.92     29.46 o
   0  18   0     3781.53     3049.67     63.97 o
   1  18   0     3558.40     3364.03    223.58 o
   2  18   0      675.15      675.10    105.60 o
   3  18   0     1363.95     1488.07     30.20 o
   4  18   0      103.79      105.23     27.44 o
   1  19   0      104.83      158.17     34.47 o
   2  19   0     1719.22     1755.65    249.32 o
   3  19   0      124.88       79.44     22.21 o
   0  20   0      375.82      297.52     44.35 o
   1  20   0     3054.97     2813.08     41.73 o
   1   0   1    13874.62    14582.44    115.64 o
   2   0   1     5347.16     5494.62     45.28 o
   3   0   1     1554.70     1727.72     28.32 o
   4   0   1    18802.02    18300.75    239.94 o
   5   0   1     1652.77     1776.53     21.94 o
   6   0   1    26171.73    24489.26    149.28 o
   7   0   1      133.08      190.86     14.81 o
   8   0   1      176.49      197.69     17.77 o
   9   0   1     1952.66     2013.48     38.24 o
  -9   1   1     5010.68     4890.70    211.93 o
  -8   1   1      786.65      773.90     15.64 o
  -7   1   1     5383.78     5458.59     25.68 o
  -6   1   1     6134.61     6093.96     75.11 o
  -5   1   1     2668.42     2794.16    197.13 o
  -4   1   1    16930.81    16731.39     54.51 o
  -3   1   1     2528.78     2454.55     42.50 o
  -2   1   1      714.29      857.47     16.93 o
   0   1   1     1080.49     1176.56     92.47 o
   2   1   1      107.44      180.05     19.39 o
   3   1   1     3477.53     3374.76     33.93 o
   4   1   1    18642.31    19949.39     62.01 o
   5   1   1     2521.92     2714.60     19.54 o
   6   1   1     6162.91     6065.69    108.13 o
   7   1   1     5610.94     5674.39    114.18 o
   8   1   1      845.22      953.89     73.80 o
   9   1   1     5123.70     5118.16     28.14 o
  -9   2   1     1857.81     1757.68     33.57 o
  -8   2   1     1422.33     1345.63     32.81 o
  -7   2   1     1423.45     1533.89     38.60 o
  -6   2   1    10134.30     9978.30    213.94 o
  -5   2   1     8611.95     8299.38     87.36 o
  -4   2   1    23540.67    24012.11     47.21 o
  -3   2   1     2307.57     2318.59     16.57 o
  -2   2   1    11371.15    12035.94    418.34 o
  -1   2   1    28430.83    29748.01    144.31 o
   0   2   1    12219.99    12902.77    919.83 o
   1   2   1    31718.10    32399.21    157.80 o
   2   2   1    12512.60    12679.05     66.70 o
   3   2   1     2767.88     2766.54     33.25 o
   4   2   1    23171.51    23384.52     68.12 o
   5   2   1     8227.47     7973.22     96.31 o
   6   2   1    10123.98    10020.14     94.01 o
   7   2   1     1556.79     1610.31     79.33 o
   8   2   1     1431.00     1386.33    126.44 o
   9   2   1     2017.58     1902.66     20.88 o
  -9   3   1     3686.95     3318.45     71.91 o
  -8   3   1     3982.97     3785.05     30.53 o
  -7   3   1     2243.27     2376.35     19.22 o
  -6   3   1     3234.87     3500.92     64.43 o
  -5   3   1     4274.95     4387.62     24.10 o
  -4   3   1     5140.37     5285.70    153.24 o
  -3   3   1    14878.25    14551.69     43.77 o
  -2   3   1    17083.16    17402.73    257.17 o
  -1   3   1    40336.24    40065.09    179.54 o
   0   3   1    24436.93    25298.62    731.62 o
   1   3   1    43684.70    43501.19    212.04 o
   2   3   1    14372.17    14310.35    214.17 o
   3   3   1    13409.23    12604.63     59.81 o
   4   3   1     5646.41     5831.83     41.60 o
   5   3   1     4858.08     4825.67     31.92 o
   6   3   1     2661.14     2713.93     31.16 o
   7   3   1     2962.06     2954.66     59.17 o
   8   3   1     4605.79     4561.42    292.50 o
   9   3   1     3477.45     3270.44    143.77 o
  -8   4   1     3611.28     3713.95     89.98 o
  -7   4   1     5595.47     5149.35    553.82 o
  -6   4   1     1998.72     2182.36     73.74 o
  -5   4   1     9546.31     9124.79     66.59 o
  -4   4   1    15000.22    14943.95     84.14 o
  -3   4   1    32480.79    33197.26    361.39 o
  -2   4   1     9094.26     9161.71     74.08 o
  -1   4   1     1497.80     1667.06    129.87 o
   0   4   1     5713.40     5313.16     94.61 o
   1   4   1      265.66      392.73    134.18 o
   2   4   1     9597.60     9661.90    267.90 o
   3   4   1    35594.84    36935.55    101.80 o
   4   4   1    12738.91    12326.21     52.93 o
   5   4   1     9799.56     9558.87     48.63 o
   6   4   1     2513.26     2561.22    101.39 o
   7   4   1     5573.52     5432.50     49.29 o
   8   4   1     3173.22     3041.57     69.75 o
  -8   5   1     6315.19     6254.14    276.96 o
  -7   5   1     3014.51     3047.31    144.81 o
  -6   5   1     2330.40     2397.35     59.01 o
  -5   5   1     3017.97     3109.13     47.42 o
  -4   5   1     3041.91     2954.41     99.38 o
  -3   5   1    11414.71    11565.02     83.82 o
  -1   5   1    15137.04    15804.04   2170.34 o
   0   5   1    18017.41    13575.26   4342.80 o
   1   5   1    16466.74    15282.49   1832.01 o
   2   5   1    38583.85    38777.80    149.43 o
   3   5   1    10574.34    10402.16     70.15 o
   4   5   1     2833.97     2631.60     30.99 o
   5   5   1     2828.72     2943.84     34.32 o
   6   5   1     1455.21     1529.28     69.33 o
   7   5   1     3640.99     3712.48     80.07 o
   8   5   1     6752.16     6925.30    251.93 o
  -8   6   1     1697.71     1585.20     17.52 o
  -7   6   1     5306.91     5375.90     53.08 o
  -6   6   1     3657.68     3842.70     27.87 o
  -5   6   1    15112.15    15039.64    294.98 o
  -4   6   1     1636.63     1682.40     44.04 o
  -3   6   1    22586.93    22926.64     91.13 o
  -2   6   1     6109.37     6117.79    114.20 o
  -1   6   1     4242.06     4622.31     60.24 o
   0   6   1    11918.93    11963.98   4568.72 o
   1   6   1     4212.16     3974.51    327.87 o
   2   6   1     6549.04     6815.64    129.55 o
   3   6   1    23510.92    23708.53    804.68 o
   4   6   1     1246.31     1108.68     26.91 o
   5   6   1    15164.30    15026.24     63.75 o
   6   6   1     3910.48     3923.07     39.12 o
   7   6   1     5365.61     5444.06     27.24 o
   8   6   1     1931.64     1833.02     76.45 o
  -8   7   1     3779.41     3610.81     79.70 o
  -7   7   1      555.61      637.18     34.99 o
  -6   7   1     4059.02     4109.69    214.30 o
  -5   7   1     8450.09     8118.36     54.61 o
  -4   7   1      959.12      933.54     43.12 o
  -3   7   1     2798.94     2764.14     28.86 o
  -2   7   1    14271.62    14965.16   1252.81 o
  -1   7   1     5363.28     5850.95    319.13 o
   0   7   1    43296.14    39132.54   3771.67 o
   1   7   1     5461.99     5475.80    201.36 o
   2   7   1    13642.26    14720.91    902.89 o
   3   7   1     3510.67     3500.21     30.37 o
   4   7   1      873.48      805.09     26.54 o
   5   7   1     7832.68     7562.52     53.14 o
   6   7   1     3803.52     3729.02     35.66 o
   7   7   1      926.65      947.28     20.18 o
   8   7   1     3613.43     3556.54    126.65 o
  -8   8   1      563.02      517.84     16.78 o
  -7   8   1     2845.55     2849.04     87.84 o
  -6   8   1     2754.58     2584.50     47.53 o
  -5   8   1    22914.29    22944.57     54.87 o
  -4   8   1     1489.34     1645.65     51.00 o
  -3   8   1     7980.28     8240.15    182.89 o
  -2   8   1     3787.04     3929.49    209.41 o
  -1   8   1     6278.85     6564.68    114.42 o
   0   8   1    31193.40    23202.53   5353.97 o
   1   8   1     6960.79     8670.22   1208.51 o
   2   8   1     2795.63     2860.74     38.63 o
   3   8   1     7210.99     7369.04     63.00 o
   4   8   1     1844.16     1899.36     45.52 o
   5   8   1    22435.62    21846.29     86.99 o
   6   8   1     2775.34     2803.93     43.23 o
   7   8   1     3382.19     3366.76    225.24 o
   8   8   1      629.36      665.17     46.68 o
  -8   9   1     1357.17     1273.58    152.19 o
  -7   9   1     3371.23     3427.30     37.56 o
  -6   9   1     2828.29     2770.57    222.49 o
  -5   9   1     6711.71     6825.71     35.90 o
  -4   9   1      412.25      470.69     31.57 o
  -3   9   1      438.88      492.79     39.02 o
  -2   9   1     8792.06     7353.63   1498.14 o
  -1   9   1     5369.59     5595.09    106.69 o
   0   9   1    36689.13    33300.94   9136.46 o
   1   9   1     5285.34     5488.35     89.27 o
   2   9   1     9948.98     9939.59    130.56 o
   3   9   1     1123.59     1292.95     87.75 o
   4   9   1     1074.99     1101.64     29.94 o
   5   9   1     7921.27     8592.72     67.28 o
   6   9   1     3043.80     3251.08     48.26 o
   7   9   1     3137.97     3148.36    153.93 o
   8   9   1     1209.61     1212.91    111.07 o
  -7  10   1     1529.67     1597.07     55.27 o
  -6  10   1     4575.61     4674.20     69.69 o
  -5  10   1     7479.26     7897.92    222.77 o
  -4  10   1     5026.05     5515.07    145.38 o
  -3  10   1     9475.19     9736.38   1185.09 o
  -2  10   1     6105.45     5951.62    294.18 o
  -1  10   1     4405.35     4254.93     89.15 o
   0  10   1    14752.20    10686.69     71.45 o
   1  10   1     3930.37     3929.56    162.15 o
   2  10   1     5024.97     4956.09    100.17 o
   3  10   1     9499.78     9408.06    416.18 o
   4  10   1     4225.42     4653.14    216.40 o
   5  10   1     7443.64     7805.35     74.55 o
   6  10   1     4734.12     5179.52     60.47 o
   7  10   1     1682.02     1724.53     25.24 o
  -7  11   1     3307.52     3375.91    113.13 o
  -6  11   1     1045.72     1021.54     55.53 o
  -5  11   1     3051.39     3240.49     31.30 o
  -4  11   1     4452.28     4920.86    192.38 o
  -3  11   1     1359.80     1377.64    122.15 o
  -2  11   1     5711.25     5299.24     57.00 o
  -1  11   1    14152.73    14080.06   1025.42 o
   0  11   1     6182.55     4280.25    203.59 o
   1  11   1    14436.52    13874.37    503.25 o
   2  11   1     5541.45     5194.77    370.40 o
   3  11   1     1575.32     1651.66     94.03 o
   4  11   1     5371.70     5704.57    531.61 o
   5  11   1     3196.57     3779.21     73.79 o
   6  11   1      908.52     1012.00     51.50 o
   7  11   1     2962.48     2856.61    305.65 o
  -7  12   1     1119.81     1196.49     31.66 o
  -6  12   1     3939.41     4015.75    369.70 o
  -5  12   1      698.54      768.15     81.98 o
  -4  12   1    11849.90    11223.27    816.31 o
  -3  12   1     2283.15     2293.64     29.99 o
  -2  12   1     4786.58     4703.65     55.64 o
  -1  12   1     2624.05     2711.48    358.76 o
   0  12   1      529.63      374.26     62.80 o
   1  12   1     2975.08     2617.02     38.38 o
   2  12   1     4519.82     4868.06     90.99 o
   3  12   1     2344.16     2389.90    105.06 o
   4  12   1    13487.68    13988.62    277.89 o
   5  12   1      603.96      816.78     61.80 o
   6  12   1     3195.67     3791.22     77.90 o
   7  12   1      868.04      986.95    120.30 o
  -7  13   1     2662.79     2676.17     82.77 o
  -6  13   1      847.43      890.76     18.55 o
  -5  13   1      400.90      436.91     23.08 o
  -4  13   1     3901.90     3725.30    865.83 o
  -3  13   1     3528.99     3533.98     54.70 o
  -2  13   1     1853.94     1775.76     42.61 o
  -1  13   1    13740.95    11977.55     65.40 o
   0  13   1      231.53      219.59     55.49 o
   1  13   1    11310.94    10164.25    595.10 o
   2  13   1     2328.04     2417.11     31.53 o
   3  13   1     3728.50     3945.93    111.25 o
   4  13   1     2805.42     2811.49    480.66 o
   5  13   1      279.28      280.98     53.01 o
   6  13   1     1035.90     1275.29     67.56 o
   7  13   1     2154.79     2263.44     28.29 o
  -6  14   1     3492.73     3494.72     26.26 o
  -5  14   1      141.92      125.64     28.35 o
  -4  14   1     6479.55     6132.15    398.13 o
  -3  14   1     1405.31     1619.27     35.03 o
  -2  14   1     4275.45     4323.31    163.55 o
  -1  14   1     3313.91     2814.99    140.13 o
   0  14   1      126.71      130.42     38.89 o
   1  14   1     4411.60     3867.04    156.77 o
   2  14   1     3731.00     4507.81    568.57 o
   3  14   1     1347.76     1510.68     25.44 o
   4  14   1     7721.56     8055.20     76.82 o
   5  14   1      107.78      134.79     33.32 o
   6  14   1     3174.60     2927.04     79.72 o
  -6  15   1      367.26      302.19     26.72 o
  -5  15   1      273.70      311.06     22.19 o
  -4  15   1     2732.73     2854.98    209.38 o
  -3  15   1     2273.73     2412.45     37.52 o
  -2  15   1     3722.21     4046.62    227.76 o
  -1  15   1     7629.99     6504.30    238.80 o
   0  15   1     1686.71     1543.31     45.51 o
   1  15   1     6379.70     6650.46    556.05 o
   2  15   1     3847.08     4138.34     68.07 o
   3  15   1     2331.84     2616.04     47.83 o
   4  15   1     2023.40     2440.04    379.74 o
   5  15   1      208.02       96.69     42.22 o
   6  15   1      460.06      458.62     50.89 o
  -5  16   1     1514.59     1537.46     26.61 o
  -4  16   1     1784.74     1958.60     34.18 o
  -3  16   1     2151.01     2369.50     79.19 o
  -2  16   1     2302.10     2271.75    101.47 o
  -1  16   1     1211.93      960.55    292.23 o
   0  16   1      468.26      480.24     50.19 o
   1  16   1     1107.05     1007.69     68.14 o
   2  16   1     2099.04     2201.33     33.17 o
   3  16   1     2251.76     2478.01     30.34 o
   4  16   1     2214.37     2325.66     30.52 o
   5  16   1     1303.94     1229.55     46.78 o
  -5  17   1      373.45      332.66     26.17 o
  -4  17   1      624.14      688.87     28.72 o
  -3  17   1     1149.19     1219.17     25.90 o
  -2  17   1     1433.60     1339.41    252.15 o
  -1  17   1     2920.69     2601.25    170.78 o
   0  17   1     4816.58     4491.48    115.58 o
   1  17   1     2947.23     2797.86    373.23 o
   2  17   1     1806.99     1791.19    282.36 o
   3  17   1     1380.82     1511.41     29.33 o
   4  17   1      688.16      629.38     28.48 o
   5  17   1      561.18      569.56     40.17 o
  -4  18   1     1021.43     1008.75     28.48 o
  -3  18   1     2291.18     2320.68    124.61 o
  -2  18   1      895.86      919.79     48.32 o
  -1  18   1     1242.72     1038.90     38.59 o
   0  18   1      439.66      397.40     33.64 o
   1  18   1     1288.82     1087.43    141.07 o
   2  18   1      693.97      650.99     28.63 o
   3  18   1     2134.54     2285.98     57.58 o
   4  18   1      877.11      766.88     31.39 o
  -3  19   1      825.58      787.65     30.03 o
  -2  19   1     1780.64     1705.14    460.97 o
  -1  19   1      426.62      430.34     64.70 o
   0  19   1     3093.56     2893.02     42.76 o
   1  19   1      452.88      403.03     48.65 o
   2  19   1     2222.61     2124.54    353.53 o
   3  19   1      856.51      766.35    228.15 o
  -1  20   1       28.54       28.38     29.37 o
   0  20   1      684.66      600.56     35.08 o
   1  20   1       44.35       47.74     31.95 o
   0   0   2    35806.57    47644.21    546.29 o
   1   0   2    11901.68    12912.61    170.21 o
   2   0   2    12105.51    12246.04     75.42 o
   3   0   2    11076.56    11505.91     51.40 o
   4   0   2     1157.62     1099.45     20.79 o
   5   0   2    45332.84    45476.51    703.81 o
   6   0   2     3622.83     3700.79     43.00 o
   7   0   2     4968.97     4895.37    133.15 o
   8   0   2     1852.23     1883.99     88.30 o
   9   0   2      147.91      202.89     19.10 o
  -9   1   2      342.15      316.59     16.35 o
  -8   1   2     3453.06     3385.27     21.63 o
  -7   1   2     2750.02     2790.78    138.46 o
  -6   1   2     4823.68     4965.55     45.14 o
  -5   1   2     5361.76     5146.83     53.41 o
  -4   1   2     1600.45     1587.16     40.65 o
  -3   1   2    11870.06    12523.82     37.47 o
  -2   1   2    19231.63    19403.94    140.63 o
  -1   1   2    12297.13    13574.42    233.06 o
   0   1   2    68349.32    62754.34   2801.31 o
   1   1   2    11728.06    12707.58    427.64 o
   2   1   2    16046.45    16155.57     70.40 o
   3   1   2    13874.77    14364.49     55.75 o
   4   1   2     1617.66     1535.61     23.04 o
   5   1   2     5090.07     4961.54     23.52 o
   6   1   2     5170.72     5193.40    137.86 o
   7   1   2     2925.87     2887.11     19.87 o
   8   1   2     3264.46     3215.26    139.47 o
   9   1   2      374.97      375.41     46.53 o
  -9   2   2      132.34      189.15     19.46 o
  -8   2   2     2287.05     2296.67     25.09 o
  -7   2   2     5540.66     5365.56    114.82 o
  -6   2   2     3531.19     3534.39    125.17 o
  -5   2   2    20272.55    19863.51    150.28 o
  -4   2   2     6511.24     6857.79     68.53 o
  -3   2   2    20308.44    20605.06     75.34 o
  -2   2   2    20084.23    21059.85    259.05 o
  -1   2   2    21306.43    23231.19    391.18 o
   0   2   2    39517.44    35886.80   2034.89 o
   1   2   2    20358.60    21022.13    123.91 o
   2   2   2    18385.13    18153.34     77.85 o
   3   2   2    21760.32    21826.65     70.09 o
   4   2   2     8228.95     8373.75     44.81 o
   5   2   2    20505.44    21535.87     61.82 o
   6   2   2     3213.40     3305.42     71.22 o
   7   2   2     5228.01     5258.86    263.80 o
   8   2   2     2712.68     2812.65    118.14 o
   9   2   2       82.22      112.66     13.68 o
  -9   3   2     3253.82     3083.23    117.88 o
  -8   3   2     3890.37     4004.74    182.15 o
  -7   3   2     5235.68     5525.08     36.73 o
  -6   3   2     6948.49     6957.48    121.57 o
  -5   3   2     1236.51     1256.32     25.58 o
  -4   3   2     5379.85     5381.37     21.48 o
  -3   3   2    13864.98    13611.80    136.82 o
  -2   3   2    20539.57    21400.88    357.36 o
  -1   3   2    24041.54    24192.18    137.61 o
   0   3   2    30815.03    28124.73   3156.23 o
   1   3   2    20301.71    19955.64    146.82 o
   2   3   2    21108.41    19974.83     86.39 o
   3   3   2    14603.57    14176.99     62.34 o
   4   3   2     6283.10     6318.39     41.85 o
   5   3   2     1161.35     1168.84     28.60 o
   6   3   2     6566.51     6528.25    172.42 o
   7   3   2     4521.97     4774.88    122.34 o
   8   3   2     3605.35     3816.14    222.12 o
   9   3   2     3718.50     3610.43    211.96 o
  -8   4   2     2312.95     2348.42     78.58 o
  -7   4   2     1824.76     1962.74     90.30 o
  -6   4   2     1741.86     1879.37     20.44 o
  -5   4   2     4100.93     4200.11     46.17 o
  -4   4   2    20808.73    21806.83    290.07 o
  -3   4   2    16576.67    16859.42     37.26 o
  -2   4   2    29860.54    32237.53    106.76 o
  -1   4   2    40632.47    41973.18    192.19 o
   0   4   2     1688.05     1710.73    149.01 o
   1   4   2    35244.67    40212.41    221.98 o
   2   4   2    28050.81    27653.40    108.12 o
   3   4   2    15983.84    15850.14     68.52 o
   4   4   2    23899.26    23036.93     69.75 o
   5   4   2     3263.70     3219.20     29.54 o
   6   4   2     1613.64     1593.24     30.67 o
   7   4   2     2121.08     2378.07     36.19 o
   8   4   2     2287.43     2239.12     20.85 o
  -8   5   2     1625.36     1692.19     22.13 o
  -7   5   2     6273.19     6412.82     95.30 o
  -6   5   2     4639.70     4480.56    148.47 o
  -5   5   2     2433.35     2484.53     71.78 o
  -4   5   2    15397.19    15297.76     73.57 o
  -3   5   2    13271.94    13373.28     45.84 o
  -2   5   2     2200.96     2336.10     33.15 o
  -1   5   2    36812.05    41064.53    206.49 o
   0   5   2       98.66      122.39     23.43 o
   1   5   2    33503.43    29673.57    184.08 o
   2   5   2     1953.65     2035.56     53.10 o
   3   5   2    12157.28    11359.34     64.53 o
   4   5   2    18544.88    17292.23     68.84 o
   5   5   2     2600.37     2697.97     35.41 o
   6   5   2     4221.23     4100.62     37.61 o
   7   5   2     5939.53     5755.73    236.23 o
   8   5   2     1669.49     1651.66     26.73 o
  -8   6   2     1663.67     1748.49     61.72 o
  -7   6   2     1367.08     1493.61     74.14 o
  -6   6   2     6480.83     6823.31     29.27 o
  -5   6   2     1151.79     1252.30     16.06 o
  -4   6   2    24009.37    24207.14    320.59 o
  -3   6   2      551.66      489.99     21.54 o
  -2   6   2    15218.60    15529.01    702.17 o
  -1   6   2    15719.38    16793.23    148.81 o
   0   6   2      700.91      522.29     56.85 o
   1   6   2    14376.66    17251.11   2671.15 o
   2   6   2    15253.64    15660.54     67.96 o
   3   6   2      458.35      474.72     35.81 o
   4   6   2    22544.21    21789.19     80.84 o
   5   6   2      921.14      903.79     31.03 o
   6   6   2     6386.19     6108.25     44.79 o
   7   6   2     1241.03     1295.07     35.84 o
   8   6   2     1689.58     1663.84     63.03 o
  -8   7   2      105.67      103.33     15.15 o
  -7   7   2     4669.88     4671.27    145.01 o
  -6   7   2     5630.39     5537.23     34.19 o
  -5   7   2      599.55      659.62     25.91 o
  -4   7   2     7734.98     7755.62     33.83 o
  -3   7   2     8492.64     8641.26    288.56 o
  -2   7   2     2286.50     2239.63    181.57 o
  -1   7   2    29365.61    29930.89    199.20 o
   0   7   2      157.39      179.56     34.90 o
   1   7   2    32309.82    29851.99    135.47 o
   2   7   2     1920.90     2029.46    111.45 o
   3   7   2     7648.61     7639.95     68.86 o
   4   7   2     7591.73     7559.50     57.34 o
   5   7   2      709.96      778.41     25.27 o
   6   7   2     5117.62     4577.42     38.34 o
   7   7   2     4294.32     4281.81     75.44 o
   8   7   2      234.65      214.06     43.59 o
  -8   8   2      378.78      404.55     76.36 o
  -7   8   2     2946.51     2919.73    109.70 o
  -6   8   2     9719.27     9806.12    192.76 o
  -5   8   2      787.76      792.66     14.18 o
  -4   8   2    16847.68    17656.84     78.60 o
  -3   8   2     1654.57     1694.32     79.98 o
  -2   8   2     3030.63     3138.83    288.46 o
  -1   8   2    13318.21    13888.50    140.53 o
   0   8   2     5586.15     5190.50    307.63 o
   1   8   2    12938.10    13223.11    312.26 o
   2   8   2     2205.62     2093.56    111.33 o
   3   8   2     1831.50     1848.94     88.05 o
   4   8   2    16139.02    15274.90     77.85 o
   5   8   2      425.66      388.66     26.66 o
   6   8   2     9406.16     9776.30     59.70 o
   7   8   2     2718.67     2682.00     21.29 o
   8   8   2      436.83      341.79     17.84 o
  -8   9   2     1825.07     1830.92    190.05 o
  -7   9   2     1005.29     1025.34     52.23 o
  -6   9   2     3327.19     3273.89     25.98 o
  -5   9   2     3231.99     3118.82     86.56 o
  -4   9   2     3618.76     3875.38     32.72 o
  -3   9   2      392.10      431.87     49.83 o
  -2   9   2     7414.16     7034.44    561.61 o
  -1   9   2    31883.22    29246.11    212.03 o
   0   9   2     6243.01     4535.38    872.41 o
   1   9   2    28576.56    28612.79    521.23 o
   2   9   2     7209.53     8637.25   1476.64 o
   3   9   2      645.47      717.10     24.21 o
   4   9   2     3116.68     3066.87     57.24 o
   5   9   2     3287.69     3172.40     50.93 o
   6   9   2     3521.93     3357.36     48.57 o
   7   9   2      905.27      951.28     39.14 o
   8   9   2     1649.99     1639.00    100.69 o
  -7  10   2     1100.46     1108.82     50.63 o
  -6  10   2     5517.92     5952.07    159.97 o
  -5  10   2     5460.92     5514.00     61.66 o
  -4  10   2     9657.89    10443.17    491.90 o
  -3  10   2     7219.08     7694.40    258.28 o
  -2  10   2      637.00      649.70     33.78 o
  -1  10   2     4499.43     4094.00     96.67 o
   0  10   2    10828.10     9001.18     95.22 o
   1  10   2     4748.89     4860.98     96.09 o
   2  10   2     1356.40     1457.64     28.80 o
   3  10   2     7569.73     7545.21    355.34 o
   4  10   2    10483.44    12632.82    101.99 o
   5  10   2     5256.14     4904.77     63.76 o
   6  10   2     5488.39     5670.94     61.76 o
   7  10   2     1086.43      945.98     34.42 o
  -7  11   2      852.88      909.61     22.89 o
  -6  11   2     1803.11     1935.56    200.27 o
  -5  11   2     3490.99     3609.46     31.97 o
  -4  11   2     1996.84     2084.65     90.68 o
  -3  11   2     2782.67     2710.40    314.20 o
  -2  11   2     5676.53     5838.15     63.43 o
  -1  11   2     7554.42     7317.54    332.53 o
   0  11   2    13218.45     8809.48   1194.72 o
   1  11   2     7548.34     7035.82     56.22 o
   2  11   2     5495.85     5705.26    134.92 o
   3  11   2     2742.53     2585.02    685.20 o
   4  11   2     2035.37     2443.25     71.16 o
   5  11   2     3125.77     3448.44     70.51 o
   6  11   2     1773.97     2065.11     55.76 o
   7  11   2     1185.18     1164.14     51.32 o
  -7  12   2     1379.40     1338.26     20.25 o
  -6  12   2      355.42      376.92     24.51 o
  -5  12   2     5739.72     5819.92    103.41 o
  -4  12   2     2056.82     2164.83    110.65 o
  -3  12   2     9412.33    10122.43    163.28 o
  -2  12   2     4698.01     4795.08     58.43 o
  -1  12   2     2343.77     2313.75    219.32 o
   0  12   2      898.70      808.71     58.54 o
   1  12   2     2421.97     2328.91    120.86 o
   2  12   2     5233.71     5382.47    360.20 o
   3  12   2     9920.52     9771.35    596.09 o
   4  12   2     1992.93     1927.77     58.98 o
   5  12   2     5746.81     6695.64     90.16 o
   6  12   2      184.23      218.21     60.70 o
   7  12   2     1561.49     1403.24     50.54 o
  -7  13   2     1475.72     1369.58    232.39 o
  -6  13   2     1550.50     1700.05    233.10 o
  -5  13   2     1282.06     1263.65    105.26 o
  -4  13   2      582.96      655.90     62.74 o
  -3  13   2     2907.89     3169.32     42.50 o
  -2  13   2     6713.82     6437.21     64.28 o
  -1  13   2      176.43      198.37     33.02 o
   0  13   2    10772.82     8424.12    261.45 o
   1  13   2       33.88      112.57     53.16 o
   2  13   2     6903.08     7106.25    750.00 o
   3  13   2     3718.48     3886.67     62.01 o
   4  13   2      458.57      563.99     48.53 o
   5  13   2     1692.48     1486.61     58.30 o
   6  13   2     1218.68     1499.25     69.44 o
   7  13   2     1376.85     1564.60     75.50 o
  -6  14   2      835.40      792.02     47.80 o
  -5  14   2     4769.79     4295.99    561.46 o
  -4  14   2      521.30      607.90     29.14 o
  -3  14   2     5865.81     6040.96     51.88 o
  -2  14   2     2518.36     2497.93     77.20 o
  -1  14   2     2826.65     2848.14    233.91 o
   0  14   2     3498.95     2876.86    140.60 o
   1  14   2     2563.02     2174.84    163.08 o
   2  14   2     2078.40     2027.82    184.33 o
   3  14   2     7032.12     7545.17    110.79 o
   4  14   2      649.44      586.07     44.83 o
   5  14   2     4252.50     5498.91     71.92 o
   6  14   2      659.41      669.12     55.26 o
  -6  15   2     1624.81     1396.03    159.59 o
  -5  15   2     1831.73     1881.94    139.90 o
  -4  15   2     1171.88     1412.78     31.69 o
  -3  15   2     1317.18     1293.60     34.36 o
  -2  15   2     3028.01     3247.52    163.70 o
  -1  15   2     1074.24      989.12     72.29 o
   0  15   2     6420.15     5465.29    107.42 o
   1  15   2     1017.33      922.84    266.38 o
   2  15   2     3327.85     3492.78     54.33 o
   3  15   2     1192.94     1202.20     22.60 o
   4  15   2     1408.32     1644.48     45.93 o
   5  15   2     1821.50     1454.31     50.00 o
   6  15   2     1268.91     1081.86     44.84 o
  -5  16   2     2853.20     3004.26    179.82 o
  -4  16   2     1157.01     1262.37     31.57 o
  -3  16   2     2336.13     2492.10     64.80 o
  -2  16   2      942.09     1021.23     29.03 o
  -1  16   2     3105.46     2992.64    390.78 o
   0  16   2     2510.08     2259.58     99.54 o
   1  16   2     2723.87     2502.36    186.23 o
   2  16   2      999.87     1042.37    115.40 o
   3  16   2     2000.53     2012.37     76.15 o
   4  16   2     1142.65     1369.33     28.99 o
   5  16   2     2684.04     3034.47     55.77 o
  -5  17   2      379.46      400.47     19.73 o
  -4  17   2      704.67      647.13     29.45 o
  -3  17   2     1287.50     1294.65     98.92 o
  -2  17   2     1406.43     1489.22    117.44 o
  -1  17   2     2053.51     1891.41     39.95 o
   0  17   2     2803.97     2395.87     51.29 o
   1  17   2     1904.50     1801.01    184.67 o
   2  17   2     1434.33     1323.14    151.59 o
   3  17   2     1247.84     1267.46     25.04 o
   4  17   2      627.14      786.53     35.62 o
   5  17   2      278.13      325.94     26.33 o
  -4  18   2     1995.85     2033.73     29.89 o
  -3  18   2      374.13      337.68     34.23 o
  -2  18   2     3324.94     3121.38    466.49 o
  -1  18   2     1112.93     1118.51    109.01 o
   0  18   2      128.25      135.45     35.43 o
   1  18   2     1330.24     1380.81     35.45 o
   2  18   2     3023.28     3200.79     71.53 o
   3  18   2      465.10      467.35     30.66 o
   4  18   2     2201.25     2343.53     47.94 o
  -3  19   2     1205.41     1325.80     29.93 o
  -2  19   2      286.74      297.27     29.33 o
  -1  19   2     2691.94     2632.70     88.26 o
   0  19   2      507.80      428.93     35.11 o
   1  19   2     2197.81     2273.39     40.24 o
   2  19   2      289.73      242.16     83.18 o
   3  19   2     1544.58     1140.47     36.24 o
  -1  20   2      991.06     1020.51     34.31 o
   0  20   2      138.55      168.05     33.00 o
   1  20   2      892.87      919.50     38.69 o
   2   0   3     8877.54    10169.09    429.52 o
   3   0   3     4750.36     4877.41     26.82 o
   4   0   3     3360.89     3540.93     33.61 o
   5   0   3      364.03      524.96     25.78 o
   6   0   3      104.03      184.92     14.11 o
   7   0   3     6952.64     7256.98    252.33 o
   8   0   3      139.11      148.53     19.02 o
   9   0   3     5104.75     4859.03    202.38 o
  -9   1   3      137.97      166.67     19.45 o
  -8   1   3      974.97      931.01     17.21 o
  -7   1   3     1221.72     1152.66     98.96 o
  -6   1   3    24234.75    24023.40    218.32 o
  -5   1   3     2436.10     2381.88    115.65 o
  -4   1   3    36193.36    36277.47    173.72 o
  -3   1   3     1670.85     1688.71     21.13 o
  -2   1   3    21369.24    22118.68    320.51 o
  -1   1   3     8419.84     8773.73     74.40 o
   0   1   3     1828.44     2040.01     72.52 o
   1   1   3     8959.36     9342.44    356.61 o
   2   1   3    17824.59    18094.45    486.57 o
   3   1   3     1502.06     1415.74     28.86 o
   4   1   3    37310.06    38872.32     82.69 o
   5   1   3     1778.77     1812.80     28.43 o
   6   1   3    22350.06    22019.46    239.24 o
   7   1   3     1706.50     1661.95     17.94 o
   8   1   3      919.09      910.26     85.77 o
   9   1   3      131.26      135.90     16.23 o
  -9   2   3     4621.35     4169.09     46.39 o
  -8   2   3     2377.48     2335.77     80.43 o
  -7   2   3     7036.85     6890.96    148.55 o
  -6   2   3     1354.26     1287.93     35.09 o
  -5   2   3      550.74      702.00     53.05 o
  -4   2   3     1541.09     1481.54     42.20 o
  -3   2   3     9808.11     9814.60     36.30 o
  -2   2   3     5805.25     6057.96    116.25 o
  -1   2   3    34944.64    35017.43    156.52 o
   0   2   3    26682.42    24495.11    953.22 o
   1   2   3    33588.52    31161.79    145.94 o
   2   2   3     5584.09     5441.91     45.37 o
   3   2   3    10580.01    10221.25     49.05 o
   4   2   3     1317.76     1314.43     22.61 o
   5   2   3      495.32      596.49     18.72 o
   6   2   3     1102.81     1163.77    123.38 o
   7   2   3     7637.17     7414.31     31.54 o
   8   2   3     2493.95     2470.87     54.70 o
   9   2   3     4662.55     4184.90     85.72 o
  -8   3   3      748.50      794.65     27.69 o
  -7   3   3     1909.78     1922.86     93.16 o
  -6   3   3    10617.66    10442.47     81.92 o
  -5   3   3     7119.01     7150.96    146.33 o
  -4   3   3    21636.24    21789.12    386.06 o
  -3   3   3    23738.09    24362.46    161.52 o
  -2   3   3    12767.97    13363.21    249.45 o
  -1   3   3    19663.44    21242.63    331.27 o
   0   3   3     4045.14     3859.95    286.85 o
   1   3   3    17577.24    18947.36    138.26 o
   2   3   3    13687.03    13547.91     71.65 o
   3   3   3    25714.95    24889.82     77.17 o
   4   3   3    21273.95    21436.19     67.60 o
   5   3   3     7638.89     7261.83     37.78 o
   6   3   3    11009.26    10054.43     42.55 o
   7   3   3     1519.26     1497.21     18.36 o
   8   3   3      796.93      879.15     36.32 o
  -8   4   3     8437.58     8312.47    123.74 o
  -7   4   3     3624.84     3636.49     21.77 o
  -6   4   3     3497.71     3436.42     34.11 o
  -5   4   3      118.87      217.59     16.28 o
  -4   4   3     1590.06     1529.72     18.86 o
  -3   4   3     4957.88     4941.18     96.80 o
  -2   4   3    34998.39    36397.59    114.30 o
  -1   4   3    24793.99    27709.24    163.11 o
   0   4   3     5789.52     5549.67    425.75 o
   1   4   3    33867.08    36396.35    201.29 o
   2   4   3    31612.64    30581.21    116.29 o
   3   4   3     4477.24     4128.40     42.62 o
   4   4   3     1757.79     1608.58     32.01 o
   5   4   3       46.02       80.69     17.26 o
   6   4   3     2364.74     2279.34     31.34 o
   7   4   3     4536.15     4652.03    209.40 o
   8   4   3     9270.71     8670.22    287.57 o
  -8   5   3       24.54       44.15     38.35 o
  -7   5   3     4701.94     4697.01     59.32 o
  -6   5   3     1206.75     1250.03     21.12 o
  -5   5   3    13511.77    13769.83     80.65 o
  -4   5   3     9120.64     9191.09    147.00 o
  -3   5   3    35343.89    35649.45    503.27 o
  -2   5   3    24054.20    25293.46    268.71 o
  -1   5   3     1741.05     1895.61     78.18 o
   0   5   3       28.67      139.37     59.97 o
   1   5   3      848.26      847.72     68.07 o
   2   5   3    25288.13    26253.33    118.64 o
   3   5   3    39311.04    39963.14    111.59 o
   4   5   3     6620.61     6419.20     46.58 o
   5   5   3    12371.94    11613.03     54.20 o
   6   5   3     2216.07     2039.83     26.85 o
   7   5   3     4543.72     4247.07    113.14 o
   8   5   3       78.54      154.33     24.53 o
  -8   6   3     7833.83     7516.46    567.88 o
  -7   6   3      621.69      632.84     15.93 o
  -6   6   3     4692.68     4938.84     53.87 o
  -5   6   3      248.80      280.36     28.08 o
  -4   6   3      342.00      353.73     36.87 o
  -3   6   3     1085.05     1230.19     17.75 o
  -2   6   3    38588.88    37446.04    119.35 o
  -1   6   3     5235.08     6331.09    108.71 o
   0   6   3    49950.40    44371.88  14238.13 o
   1   6   3     6431.09     6575.64    243.52 o
   2   6   3    37250.28    37431.68    156.07 o
   3   6   3      975.68     1161.53     39.33 o
   4   6   3      155.91      180.17     30.17 o
   5   6   3      262.64      345.44     29.62 o
   6   6   3     4065.15     3778.90     34.08 o
   7   6   3      783.17      792.51     32.35 o
   8   6   3     8470.50     8286.93    121.58 o
  -8   7   3       95.50      149.19     19.44 o
  -7   7   3     4801.97     4653.89     30.30 o
  -6   7   3      270.47      299.91     41.62 o
  -5   7   3    16891.18    17220.29    143.09 o
  -4   7   3      405.85      449.93     14.58 o
  -3   7   3    25942.16    25640.78   1572.11 o
  -2   7   3     1066.51     1174.63    112.64 o
  -1   7   3     5636.27     6437.18    121.27 o
   0   7   3       24.11       82.08     37.13 o
   1   7   3     5105.13     4971.97    182.64 o
   2   7   3      907.20      929.66     62.79 o
   3   7   3    25994.57    24987.37    103.84 o
   4   7   3      592.99      678.55     37.08 o
   5   7   3    17928.18    17656.91     72.80 o
   6   7   3      211.28      211.55     22.96 o
   7   7   3     5732.75     5368.79     46.35 o
   8   7   3       83.25      117.00     16.26 o
  -8   8   3     5342.24     5188.75    125.67 o
  -7   8   3      674.09      606.75     40.53 o
  -6   8   3     2824.14     2875.29     18.36 o
  -5   8   3      388.70      410.81     32.60 o
  -4   8   3      161.31      196.48     15.43 o
  -3   8   3      499.97      611.06     26.76 o
  -2   8   3    15284.49    13763.59   2324.34 o
  -1   8   3     4159.37     5219.25    124.91 o
   0   8   3    56556.72    48034.32    175.37 o
   1   8   3     4477.02     4576.09     59.70 o
   2   8   3    17102.91    17002.08   1095.73 o
   3   8   3      766.72      950.98     53.93 o
   4   8   3      160.88      211.06     38.17 o
   5   8   3      496.60      522.56     27.57 o
   6   8   3     3328.57     3226.71     43.78 o
   7   8   3      839.09      669.64     27.27 o
   8   8   3     5117.93     4817.50    222.10 o
  -8   9   3      214.18      220.05     49.16 o
  -7   9   3     4129.80     4304.22    145.41 o
  -6   9   3     2555.39     2546.08     39.10 o
  -5   9   3    14465.99    14994.40    212.46 o
  -4   9   3     5587.86     5655.81     55.74 o
  -3   9   3    10361.36    10926.34    667.65 o
  -2   9   3     4166.32     4286.21    333.95 o
  -1   9   3      673.51      815.06    117.07 o
   0   9   3     3215.79     2870.54    542.18 o
   1   9   3     1573.22     1795.81     74.55 o
   2   9   3     3583.17     3667.49    295.28 o
   3   9   3     8828.64     9795.64     85.02 o
   4   9   3     5544.33     5377.59     55.89 o
   5   9   3    14479.48    14501.20     80.36 o
   6   9   3     2728.78     2845.65     47.41 o
   7   9   3     4033.38     3646.32     49.72 o
   8   9   3      339.13      331.77     42.38 o
  -7  10   3     3186.35     3227.94    122.88 o
  -6  10   3      919.97      962.46     17.11 o
  -5  10   3     1072.67     1105.79     21.19 o
  -4  10   3        3.84       70.01     12.96 o
  -3  10   3     4955.01     5320.69    518.82 o
  -2  10   3    12709.54    13413.16     92.45 o
  -1  10   3     9864.36     9632.72    137.26 o
   0  10   3    15327.32    11165.94   1425.61 o
   1  10   3    10053.29    10336.87    266.89 o
   2  10   3    12480.86    12005.43    377.11 o
   3  10   3     6060.78     5444.91     77.40 o
   4  10   3       38.22       91.29     56.34 o
   5  10   3     1410.59     1623.34     51.15 o
   6  10   3     1170.82     1066.49     45.45 o
   7  10   3     2852.56     2612.38     50.44 o
  -7  11   3     1666.54     1760.62     56.18 o
  -6  11   3     3806.89     3818.39     69.10 o
  -5  11   3     1890.07     1946.48     18.37 o
  -4  11   3    10264.81    10500.63    388.91 o
  -3  11   3     5285.43     5659.21    149.52 o
  -2  11   3    12387.72    13044.41     90.22 o
  -1  11   3      125.92      147.82     50.28 o
   0  11   3     1453.56     1316.73    273.32 o
   1  11   3       87.06      203.37     51.31 o
   2  11   3    10417.48    10835.10    220.20 o
   3  11   3     4999.02     3836.93     63.65 o
   4  11   3    12017.38    15122.55    112.04 o
   5  11   3     1886.39     2471.32     65.76 o
   6  11   3     3630.35     3675.04     62.33 o
   7  11   3     1373.42     1334.35     52.11 o
  -7  12   3     3475.00     3307.50     64.60 o
  -6  12   3       15.62       50.60     18.89 o
  -5  12   3      123.87      145.91     13.67 o
  -4  12   3       72.80       84.97     23.08 o
  -3  12   3     5304.74     5719.07     52.12 o
  -2  12   3     2359.91     2291.10     53.11 o
  -1  12   3    15956.06    15679.72    725.44 o
   0  12   3      616.38      495.08     41.41 o
   1  12   3    13232.59    11431.61    974.04 o
   2  12   3     2445.37     2393.32     24.23 o
   3  12   3     6314.48     5659.29     59.06 o
   4  12   3       64.54      108.25     48.28 o
   5  12   3      228.48      324.05     60.22 o
   6  12   3       35.79       57.12     56.94 o
   7  12   3     3130.47     3127.81     71.53 o
  -6  13   3     4360.29     4444.72    120.30 o
  -5  13   3      110.92      148.06     21.39 o
  -4  13   3    10478.29    10429.83   1355.63 o
  -3  13   3      388.51      350.12     32.72 o
  -2  13   3     9661.66     9646.59     77.34 o
  -1  13   3      334.10      424.33     34.29 o
   0  13   3      398.71      345.99     30.27 o
   1  13   3      350.09      341.84     38.74 o
   2  13   3     9566.45     9976.26    240.79 o
   3  13   3      357.84      316.41     26.44 o
   4  13   3    11475.22    11568.85     86.41 o
   5  13   3       60.45       84.45     50.40 o
   6  13   3     3587.94     3968.39     67.84 o
  -6  14   3      302.46      327.68     24.91 o
  -5  14   3      562.07      632.17     17.92 o
  -4  14   3      177.90      232.20     28.17 o
  -3  14   3     2897.68     3076.04     43.41 o
  -2  14   3      256.80      330.78     38.77 o
  -1  14   3    11911.17    11678.29   1453.86 o
   0  14   3      752.70      798.29     33.27 o
   1  14   3    11027.88    12371.77   1688.99 o
   2  14   3      155.49      187.47     24.64 o
   3  14   3     2124.90     2546.59    360.68 o
   4  14   3      197.60      324.71     44.71 o
   5  14   3      410.68      382.04     47.38 o
   6  14   3      211.95      229.36     52.04 o
  -6  15   3     3453.23     3438.33    204.51 o
  -5  15   3     1343.65     1373.21     62.11 o
  -4  15   3     5567.68     5666.01     47.56 o
  -3  15   3     1360.79     1496.38     37.33 o
  -2  15   3     4916.04     4997.42    292.56 o
  -1  15   3      420.12      417.62     61.19 o
   0  15   3      195.91      151.41     40.09 o
   1  15   3      259.08      259.46     33.47 o
   2  15   3     5495.44     5603.87    187.10 o
   3  15   3     1722.14     1894.06     99.51 o
   4  15   3     5801.15     6451.64    100.55 o
   5  15   3     1185.71     1148.93     41.02 o
   6  15   3     3318.42     4462.11     68.26 o
  -5  16   3       53.25       42.59     13.60 o
  -4  16   3       71.72       94.79     17.13 o
  -3  16   3      944.92      949.11     34.42 o
  -2  16   3     1270.47     1208.33     56.78 o
  -1  16   3     5795.81     5915.43    867.45 o
   0  16   3     3306.18     3254.98     44.54 o
   1  16   3     5395.78     4846.32    350.49 o
   2  16   3     1318.50     1277.69    164.25 o
   3  16   3     1113.63     1208.38     40.66 o
   4  16   3       46.98       80.17     24.67 o
   5  16   3       75.81      121.10     41.25 o
  -4  17   3     2347.25     2337.66    134.71 o
  -3  17   3     1574.15     1784.23     29.37 o
  -2  17   3      713.74      727.10     30.02 o
  -1  17   3      743.38      769.66     35.89 o
   0  17   3     1045.74     1041.02     89.19 o
   1  17   3      869.83      943.37     67.98 o
   2  17   3      390.10      358.89     44.44 o
   3  17   3     1544.69     1726.26     43.75 o
   4  17   3     2293.18     2612.29     44.12 o
  -4  18   3      435.86      462.82     28.79 o
  -3  18   3      149.82      204.65     24.88 o
  -2  18   3     1664.96     1594.57    175.78 o
  -1  18   3     1091.92     1051.62     72.65 o
   0  18   3     4599.54     4337.98     89.39 o
   1  18   3     1106.12     1133.64     53.56 o
   2  18   3     1749.49     1396.66     50.36 o
   3  18   3      210.47       86.75     40.53 o
   4  18   3      397.46      298.25     38.23 o
  -3  19   3     3256.19     3279.71    119.59 o
  -2  19   3       30.57       50.49     27.83 o
  -1  19   3      995.36      928.34     37.90 o
   0  19   3       37.07       68.12     32.61 o
   1  19   3     1119.20     1125.99     99.07 o
   2  19   3       40.92        8.54     43.31 o
   3  19   3     2801.50     2099.56     43.34 o
  -1  20   3       84.57       75.87     37.60 o
   0  20   3     2274.31     2110.50    166.95 o
   1  20   3       89.67       94.82     29.44 o
   0   0   4    23350.44    22635.76    825.70 o
   1   0   4     5621.12     5552.87    188.32 o
   2   0   4    17646.84    18164.38    251.39 o
   3   0   4    39405.22    40697.25    673.62 o
   4   0   4     5229.23     5355.39     40.10 o
   5   0   4    17873.20    17901.36     55.23 o
   6   0   4      251.80      309.76     17.50 o
   7   0   4     4588.88     4309.67    265.93 o
   8   0   4     1606.12     1709.16    132.23 o
   9   0   4        0.55       70.39     26.23 o
  -8   1   4     9241.37     9011.40     65.24 o
  -7   1   4     3744.40     3746.48    161.21 o
  -6   1   4     2152.24     2192.80    119.93 o
  -5   1   4     8796.56     8789.03     43.14 o
  -4   1   4     2388.95     2315.94     47.87 o
  -3   1   4     6566.73     6780.30    200.18 o
  -2   1   4    33783.24    34478.38    708.33 o
  -1   1   4     4029.91     4304.41    104.00 o
   0   1   4    21755.69    21781.33    681.88 o
   1   1   4     6092.05     6794.99    275.76 o
   2   1   4    34907.63    34901.08   1438.32 o
   3   1   4     7441.56     7404.10     64.80 o
   4   1   4     2742.89     2670.78     31.17 o
   5   1   4     9478.73     9132.92     39.63 o
   6   1   4     2940.96     3063.79     22.40 o
   7   1   4     3458.89     3435.69     21.43 o
   8   1   4     9189.20     9407.69    100.18 o
  -8   2   4     1877.47     1964.95     27.94 o
  -7   2   4     5187.05     5381.40    149.29 o
  -6   2   4     1527.93     1455.19     19.70 o
  -5   2   4    15106.18    14976.49    349.75 o
  -4   2   4     2161.73     2117.77     59.30 o
  -3   2   4    39758.69    40544.77    763.88 o
  -2   2   4    17963.71    19058.85     51.98 o
  -1   2   4      290.49      401.31     20.55 o
   0   2   4    17482.62    16455.93    524.94 o
   1   2   4     1283.16     1602.52     73.22 o
   2   2   4    16239.66    16834.58    625.15 o
   3   2   4    39185.16    37869.74     91.16 o
   4   2   4     2159.06     2074.12     24.86 o
   5   2   4    14383.12    14672.42     52.54 o
   6   2   4     2141.54     2164.09     29.64 o
   7   2   4     5105.08     5091.76    148.26 o
   8   2   4     1859.03     1867.99     69.60 o
  -8   3   4     4493.68     4572.92     24.74 o
  -7   3   4     6067.45     6062.97     51.88 o
  -6   3   4      670.95      725.37     43.65 o
  -5   3   4     2641.71     2892.97     33.02 o
  -4   3   4     3137.59     3267.46     36.46 o
  -3   3   4     7989.45     8098.20    258.97 o
  -2   3   4    28687.93    28593.58    372.50 o
  -1   3   4    25516.80    26851.83    188.31 o
   0   3   4    21341.35    19591.14   1093.68 o
   1   3   4    24449.32    26371.09    331.63 o
   2   3   4    29602.72    27248.08     97.29 o
   3   3   4     7548.24     7102.69     43.96 o
   4   3   4     4696.41     4524.18     38.06 o
   5   3   4     2433.94     2411.93     26.19 o
   6   3   4      222.11      263.41     25.57 o
   7   3   4     5362.69     5111.67    169.22 o
   8   3   4     4541.46     4569.05    237.97 o
  -8   4   4     1913.46     1906.63     55.03 o
  -7   4   4     6247.41     6233.17    140.38 o
  -6   4   4     7086.40     7503.68    248.74 o
  -5   4   4     7684.89     7700.29     35.77 o
  -4   4   4    19799.10    19341.87    116.78 o
  -3   4   4    21775.66    22382.94    414.16 o
  -2   4   4    23076.42    25267.49    158.38 o
  -1   4   4     8156.73     7683.13     48.50 o
   0   4   4     1094.67     1166.43     57.64 o
   1   4   4     4822.37     4526.46    174.71 o
   2   4   4    22594.44    22282.12     95.56 o
   3   4   4    21627.05    20987.27     77.97 o
   4   4   4    22651.16    21293.55     69.99 o
   5   4   4     5679.15     5187.34     35.08 o
   6   4   4     6165.40     5849.24     35.32 o
   7   4   4     6797.34     6602.17    316.60 o
   8   4   4     1660.08     1715.32     66.63 o
  -8   5   4     1112.90     1195.49     42.17 o
  -7   5   4     3896.51     3949.33     70.13 o
  -6   5   4     2738.24     2910.86    102.85 o
  -5   5   4     1739.06     1871.84     32.68 o
  -4   5   4     1696.16     1868.11     64.32 o
  -3   5   4    15446.77    15410.03    132.86 o
  -2   5   4    24709.97    25468.12    129.82 o
  -1   5   4    44324.23    48647.40    218.60 o
   0   5   4    10848.15    11281.49   1021.29 o
   1   5   4    44239.88    44955.45   2671.43 o
   2   5   4    26870.85    26803.61    117.74 o
   3   5   4    13375.69    12972.62     68.87 o
   4   5   4     2579.25     2617.18     37.53 o
   5   5   4     1174.96     1194.87     24.30 o
   6   5   4     2097.95     1997.31     32.43 o
   7   5   4     3272.09     3164.25     36.86 o
   8   5   4     1114.84     1046.00    135.76 o
  -8   6   4     1342.95     1353.81     71.08 o
  -7   6   4     2816.28     2784.80    119.42 o
  -6   6   4     9535.09     9143.53    420.20 o
  -5   6   4      828.51      893.26     28.92 o
  -4   6   4    18712.03    19561.43    492.47 o
  -3   6   4     5547.77     6029.63     93.65 o
  -2   6   4     9694.77    10264.42    324.99 o
  -1   6   4     3895.89     3594.99     78.25 o
   0   6   4      371.61      366.57     25.09 o
   1   6   4     3687.55     3101.64    177.25 o
   2   6   4    10323.58    10943.29     84.45 o
   3   6   4     5345.14     5594.56     56.16 o
   4   6   4    19066.10    17761.39     68.99 o
   5   6   4      502.59      613.63     30.78 o
   6   6   4    10066.89     9413.23     51.27 o
   7   6   4     2934.85     2621.41     37.83 o
   8   6   4      902.78      834.18     17.92 o
  -8   7   4      324.05      312.11     46.77 o
  -7   7   4     6856.33     6833.45    349.93 o
  -6   7   4     2871.57     3133.36     84.63 o
  -5   7   4      917.06     1042.74     44.71 o
  -4   7   4     5310.88     5444.31    147.56 o
  -3   7   4     6530.83     6895.56     79.02 o
  -2   7   4     3845.75     3864.41    199.69 o
  -1   7   4    27841.15    26467.34    163.81 o
   0   7   4     2242.39     2311.73    142.22 o
   1   7   4    26836.58    26314.41   1377.57 o
   2   7   4     4610.81     5155.74     80.19 o
   3   7   4     5287.08     5298.89     54.21 o
   4   7   4     4874.10     4486.52     42.17 o
   5   7   4      550.85      591.58     33.26 o
   6   7   4     2976.88     3066.32     40.14 o
   7   7   4     6345.64     5827.66     47.63 o
   8   7   4      327.82      252.09     16.70 o
  -8   8   4      216.14      274.93     32.99 o
  -7   8   4      563.79      599.54     16.42 o
  -6   8   4    10688.36    11268.01     94.92 o
  -5   8   4     5907.36     6028.08     95.11 o
  -4   8   4     8441.88     8792.69     58.19 o
  -3   8   4     1176.36     1320.47     31.63 o
  -2   8   4    17292.94    17617.95    449.34 o
  -1   8   4    11677.56    10299.43    119.91 o
   0   8   4       49.08       76.68     35.68 o
   1   8   4    11866.24    11684.51    542.12 o
   2   8   4    16607.62    15252.17    104.62 o
   3   8   4     1541.21     1820.57     47.10 o
   4   8   4     8037.95     8715.02     66.33 o
   5   8   4     5136.71     4824.96     43.44 o
   6   8   4    10822.90     9815.25     59.72 o
   7   8   4      695.86      625.09     26.23 o
   8   8   4      230.42      193.08     32.08 o
  -8   9   4     1081.39     1025.87     22.95 o
  -7   9   4     6265.39     6237.44    310.57 o
  -6   9   4     4060.92     4287.07     59.06 o
  -5   9   4       36.84      128.21     15.02 o
  -4   9   4     4366.20     4579.51     97.33 o
  -3   9   4     9768.83    10051.86    400.56 o
  -2   9   4     1402.86     1725.34     56.49 o
  -1   9   4    10936.65     9861.65    120.19 o
   0   9   4    10931.21    10013.54    996.75 o
   1   9   4    11144.93    10407.11    565.47 o
   2   9   4     1122.93     1197.65     68.94 o
   3   9   4    10455.57    11551.89     97.29 o
   4   9   4     5125.94     5595.09     64.74 o
   5   9   4       82.56      302.41     39.07 o
   6   9   4     4202.67     4198.76     51.67 o
   7   9   4     6600.74     6553.28     57.22 o
   8   9   4      911.81      921.83     23.70 o
  -7  10   4      962.09      965.03     39.99 o
  -6  10   4     2341.64     2407.42     35.40 o
  -5  10   4     5414.66     5631.68     25.24 o
  -4  10   4     3871.67     4113.97    182.26 o
  -3  10   4     4954.26     5179.63    849.84 o
  -2  10   4     8014.67     8735.63     83.23 o
  -1  10   4     6107.61     5367.52     97.94 o
   0  10   4      536.04      379.06     83.89 o
   1  10   4     5859.70     5643.73    238.65 o
   2  10   4     8216.96     7923.13    866.76 o
   3  10   4     3796.94     3498.40     66.11 o
   4  10   4     3708.12     4240.48     57.74 o
   5  10   4     5253.43     5722.55     64.85 o
   6  10   4     2066.47     2014.06     48.61 o
   7  10   4     1100.83     1037.30     45.14 o
  -7  11   4     1174.13     1183.68     67.87 o
  -6  11   4     3070.62     2952.55     68.75 o
  -5  11   4     1454.78     1519.13     32.00 o
  -4  11   4      887.50      917.44     16.55 o
  -3  11   4     6200.41     6537.20    104.31 o
  -2  11   4     7983.06     8882.42     81.70 o
  -1  11   4     3314.33     2661.71     61.50 o
   0  11   4    11273.92    10159.97   1583.86 o
   1  11   4     3313.70     3106.93    334.04 o
   2  11   4     8112.35     8458.32    535.22 o
   3  11   4     5888.68     4863.49     64.03 o
   4  11   4      994.64     1191.36     61.14 o
   5  11   4     1376.49     1651.29     60.12 o
   6  11   4     3372.31     3442.51     62.08 o
   7  11   4     1428.80     1472.52     53.08 o
  -7  12   4     2228.19     2196.84     48.94 o
  -6  12   4     1548.02     1635.10     78.75 o
  -5  12   4     3972.98     4032.19    114.73 o
  -4  12   4     1066.51     1238.39     40.00 o
  -3  12   4    13112.06    13746.84     97.19 o
  -2  12   4     1340.85     1281.52     53.88 o
  -1  12   4     1327.24     1362.20     71.45 o
   0  12   4     3557.25     3444.12    611.45 o
   1  12   4     1291.51     1158.74    113.24 o
   2  12   4     1340.13     1377.24     54.39 o
   3  12   4    13876.94    14632.35   1019.57 o
   4  12   4      688.58      744.64     50.41 o
   5  12   4     4312.85     4817.00     65.62 o
   6  12   4     1437.20     1672.65     49.93 o
   7  12   4     1908.77     2170.29     64.97 o
  -6  13   4     1235.91     1214.58     66.40 o
  -5  13   4     1786.57     1846.10    174.05 o
  -4  13   4       88.03      182.59     17.30 o
  -3  13   4     3503.98     3497.16     27.57 o
  -2  13   4     9861.86     9919.55     81.11 o
  -1  13   4     1843.93     1888.45     41.55 o
   0  13   4     9615.89     8201.96    439.31 o
   1  13   4     1784.64     1493.06    268.17 o
   2  13   4     8397.34     8683.14    395.85 o
   3  13   4     3844.28     4074.36    107.01 o
   4  13   4       55.99      113.40     31.14 o
   5  13   4     1555.35     1514.55     56.78 o
   6  13   4      766.30     1092.11     65.44 o
  -6  14   4      301.30      296.91     35.53 o
  -5  14   4     5265.44     5491.34     58.69 o
  -4  14   4      625.28      691.46     19.38 o
  -3  14   4     6166.47     6357.32    198.21 o
  -2  14   4     2507.22     2554.02     54.68 o
  -1  14   4     1450.96     1286.98    132.66 o
   0  14   4     1915.53     1773.74    127.89 o
   1  14   4      979.66      834.07    169.18 o
   2  14   4     2453.59     2599.02     46.13 o
   3  14   4     7310.93     7598.43    496.61 o
   4  14   4      684.18      802.92    121.60 o
   5  14   4     5511.08     4982.09     55.14 o
   6  14   4      202.34      138.79     38.83 o
  -6  15   4     1122.91     1059.70     27.03 o
  -5  15   4      660.52      643.38     45.29 o
  -4  15   4      112.38      163.02     13.80 o
  -3  15   4     2486.23     2505.88    126.27 o
  -2  15   4     3812.13     4015.20    150.60 o
  -1  15   4      526.22      440.38     46.56 o
   0  15   4     8123.92     7116.91    414.08 o
   1  15   4      542.79      666.13     47.95 o
   2  15   4     3264.53     2290.35     37.65 o
   3  15   4     2620.52     2677.77     74.29 o
   4  15   4      154.23      321.97     34.29 o
   5  15   4      626.33      600.90     47.08 o
   6  15   4      674.14      829.25     51.74 o
  -5  16   4     3108.73     3295.72     25.68 o
  -4  16   4     2470.66     2752.89     41.19 o
  -3  16   4     2499.22     2636.81     27.61 o
  -2  16   4     1498.26     1678.58    149.99 o
  -1  16   4     1664.89     1824.81    186.69 o
   0  16   4     1024.81      875.96     88.22 o
   1  16   4     1328.34     1188.44     69.02 o
   2  16   4     1908.03     1707.74     35.09 o
   3  16   4     2770.41     2881.86     45.34 o
   4  16   4     2033.82     2408.38    145.06 o
   5  16   4     3165.67     3058.14     35.04 o
  -4  17   4      572.75      622.18     47.92 o
  -3  17   4      640.31      689.58     18.59 o
  -2  17   4     2248.46     2311.01    148.91 o
  -1  17   4     2662.70     2523.53    247.20 o
   0  17   4     1804.71     1678.72     40.32 o
   1  17   4     2929.57     2846.41     57.96 o
   2  17   4     2502.04     3158.54     52.25 o
   3  17   4      786.48      891.81     40.47 o
   4  17   4      742.99      734.11     84.10 o
  -4  18   4     2387.49     2455.87     68.58 o
  -3  18   4     2073.86     2228.11     72.59 o
  -2  18   4     1118.37     1124.61     63.96 o
  -1  18   4      405.15      427.37     46.30 o
   0  18   4     1202.10     1261.61     26.86 o
   1  18   4      345.16      362.95     35.80 o
   2  18   4      931.36      859.79     34.96 o
   3  18   4     2069.46     1334.74     35.03 o
   4  18   4     2178.53     1891.25     46.67 o
  -3  19   4      351.07      305.52     47.13 o
  -2  19   4      782.52      804.38     61.09 o
  -1  19   4     2332.17     2341.90    201.38 o
   0  19   4      127.35      186.47     21.97 o
   1  19   4     2596.24     2624.78     61.28 o
   2  19   4      633.61      615.44     48.83 o
  -1  20   4      725.67      667.46     57.03 o
   0  20   4      101.48      102.65     22.06 o
   1  20   4      490.95      407.13     54.16 o
   1   0   5     4946.11     5265.59    179.72 o
   2   0   5    12287.71    12104.68    543.91 o
   3   0   5    11159.14    10802.75    373.38 o
   4   0   5    24411.07    24069.43    635.41 o
   5   0   5      718.21      698.45     24.54 o
   6   0   5    12754.08    13144.73    372.17 o
   7   0   5     9436.24     9117.39    270.47 o
   8   0   5      842.80      871.02     61.14 o
  -8   1   5     1150.94     1274.05     33.36 o
  -7   1   5     6397.97     6576.56    116.36 o
  -6   1   5     3274.74     3179.81     81.65 o
  -5   1   5      631.01      675.77     24.60 o
  -4   1   5     7441.48     7390.43    144.95 o
  -3   1   5     6533.50     6551.66     27.76 o
  -2   1   5    20873.81    21051.90    575.55 o
  -1   1   5    55197.15    57182.11    179.59 o
   0   1   5      664.47      769.11     32.59 o
   1   1   5    48854.24    48107.75   2149.49 o
   2   1   5    20950.81    21950.68    930.41 o
   3   1   5     7366.96     7402.25    185.29 o
   4   1   5     6844.33     6453.13     36.33 o
   5   1   5      715.74      763.28     25.27 o
   6   1   5     3018.06     2864.17     30.86 o
   7   1   5     6210.89     6257.14    126.33 o
   8   1   5     1221.67     1207.89     78.05 o
  -8   2   5      412.15      397.95     56.13 o
  -7   2   5     2686.51     2790.20     80.50 o
  -6   2   5     8371.67     8411.07    303.38 o
  -5   2   5     2258.24     2287.18     44.42 o
  -4   2   5    18090.35    18097.93     61.48 o
  -3   2   5    13882.66    13426.09    144.92 o
  -2   2   5    18847.91    19149.60    470.17 o
  -1   2   5     5129.96     5089.11    219.58 o
   0   2   5     4066.76     4043.93    144.82 o
   1   2   5     5646.17     5732.09    242.49 o
   2   2   5    18255.59    18786.44    480.32 o
   3   2   5    14674.71    13878.27    627.69 o
   4   2   5    20007.24    19304.67     62.72 o
   5   2   5     1412.72     1400.02     28.36 o
   6   2   5     7567.65     7328.33     40.62 o
   7   2   5     2533.05     2473.49     75.53 o
   8   2   5      390.08      346.93     63.70 o
  -8   3   5     3526.72     3673.77    286.81 o
  -7   3   5     5531.50     5555.89     67.98 o
  -6   3   5     3765.80     3855.16     48.88 o
  -5   3   5     3017.36     3099.05    104.27 o
  -4   3   5     7468.23     7413.87    140.88 o
  -3   3   5     5478.59     5716.90     84.30 o
  -2   3   5    21604.98    22436.30    303.05 o
  -1   3   5    29159.99    29311.29    575.52 o
   0   3   5     7429.44     6927.89    334.11 o
   1   3   5    29948.71    31592.28    540.54 o
   2   3   5    19322.98    19383.37    698.85 o
   3   3   5     5494.30     5280.11     39.48 o
   4   3   5     7297.07     6629.97     43.74 o
   5   3   5     2999.67     2796.02     32.62 o
   6   3   5     3791.49     3599.33     34.39 o
   7   3   5     5547.51     5521.15     40.10 o
   8   3   5     3646.71     3807.82    169.74 o
  -8   4   5     1368.01     1402.92     21.81 o
  -7   4   5     2194.99     2287.69    165.41 o
  -6   4   5     4257.06     4410.51     79.97 o
  -5   4   5     8050.35     8111.60    143.37 o
  -4   4   5     8092.89     8441.89    230.93 o
  -3   4   5    15386.40    15772.22    544.60 o
  -2   4   5    16872.48    17393.42    128.68 o
  -1   4   5    17087.13    17735.28    367.67 o
   0   4   5    10428.24    10843.92    557.68 o
   1   4   5    17883.03    20073.95   1463.91 o
   2   4   5    18512.60    17809.83     87.01 o
   3   4   5    17926.97    16555.20     70.84 o
   4   4   5     5802.11     5646.48     37.95 o
   5   4   5     9569.51     9126.62     43.51 o
   6   4   5     4735.07     4620.47     38.94 o
   7   4   5     1725.54     1627.30     32.48 o
   8   4   5     1091.56      980.39     83.74 o
  -8   5   5     5275.26     5266.87    291.14 o
  -7   5   5     3301.72     3307.88     44.53 o
  -6   5   5     5270.19     5195.66     99.57 o
  -5   5   5     4300.32     4303.56     87.25 o
  -4   5   5     2792.80     2971.14     40.65 o
  -3   5   5    10521.62    10955.21    297.44 o
  -2   5   5     9130.14     8911.35     36.09 o
  -1   5   5     1635.80     1552.74     93.92 o
   0   5   5    33328.57    29611.09   4195.97 o
   1   5   5     2756.80     2670.01    237.51 o
   2   5   5     8073.59     7431.54     64.72 o
   3   5   5    10652.14    10530.24     63.41 o
   4   5   5     2962.74     2610.32     37.54 o
   5   5   5     4935.68     4578.04     40.96 o
   6   5   5     4323.51     3987.93     32.45 o
   7   5   5     3116.33     2858.72     36.01 o
   8   5   5     6407.31     6458.99    477.65 o
  -8   6   5     2105.63     1962.89    229.76 o
  -7   6   5     4249.48     4199.35     93.57 o
  -6   6   5      340.86      387.08     16.52 o
  -5   6   5    13660.47    14000.70    249.48 o
  -4   6   5      163.88      218.15     35.60 o
  -3   6   5    20892.04    21529.25    277.83 o
  -2   6   5     5281.91     5078.28    340.83 o
  -1   6   5     7138.77     7552.36    365.37 o
   0   6   5    10665.87    10583.27    591.58 o
   1   6   5     6343.79     6282.45    291.10 o
   2   6   5     5318.60     5475.66     73.73 o
   3   6   5    22493.19    20483.38     85.17 o
   4   6   5       32.72       65.67     32.95 o
   5   6   5    14113.38    13326.26     61.09 o
   6   6   5      467.46      528.55     30.90 o
   7   6   5     4018.40     3780.64     34.75 o
   8   6   5     2290.47     2039.36    111.22 o
  -8   7   5     5092.81     4949.45    140.95 o
  -7   7   5      661.81      651.46     34.32 o
  -6   7   5     1119.31     1107.33     13.72 o
  -5   7   5     5434.34     5679.05     91.97 o
  -4   7   5      646.16      630.85     20.63 o
  -3   7   5     5721.21     6106.12    172.85 o
  -2   7   5    20577.81    20449.67    246.50 o
  -1   7   5      789.63      834.49     38.66 o
   0   7   5    14956.75    14103.87   1101.70 o
   1   7   5      815.17      839.70     23.18 o
   2   7   5    23265.80    31751.02    143.01 o
   3   7   5     6531.84     6713.97     67.53 o
   4   7   5      400.04      400.35     27.45 o
   5   7   5     6189.51     5951.64     49.95 o
   6   7   5     1234.77     1142.94     34.78 o
   7   7   5      481.29      502.79     24.36 o
   8   7   5     5136.49     5100.26    314.50 o
  -8   8   5     2246.01     2116.42     40.64 o
  -7   8   5     4443.70     4310.20    232.36 o
  -6   8   5     2382.87     2528.73    118.30 o
  -5   8   5     7599.57     8117.22    116.60 o
  -4   8   5     5108.62     5289.08    101.18 o
  -3   8   5    20246.68    21324.47    156.21 o
  -2   8   5     5274.62     5517.14    128.15 o
  -1   8   5      767.25      732.15     70.72 o
   0   8   5     9778.63     9553.82    666.24 o
   1   8   5     1889.11     1978.08    212.71 o
   2   8   5     4593.23     4514.56    344.15 o
   3   8   5    19173.03    21460.52    112.74 o
   4   8   5     4459.93     4175.40     54.11 o
   5   8   5     7836.61     7136.81     50.09 o
   6   8   5     2809.62     2640.27     35.65 o
   7   8   5     4530.45     4300.66     47.73 o
   8   8   5     2203.61     2022.61     42.00 o
  -7   9   5      718.81      796.88     43.93 o
  -6   9   5     1212.30     1147.89     43.13 o
  -5   9   5      822.93      917.67     57.38 o
  -4   9   5     1103.49     1120.30     38.80 o
  -3   9   5     9511.04     9850.05    809.67 o
  -2   9   5    14241.48    15128.61    789.42 o
  -1   9   5     7448.48     7281.27    406.33 o
   0   9   5     9755.13     9491.17    940.30 o
   1   9   5     9066.15     9252.61   1219.57 o
   2   9   5    14557.70    14627.67    729.88 o
   3   9   5     9508.36    10293.52     92.08 o
   4   9   5      807.09      842.12     49.44 o
   5   9   5     1109.24     1048.26     33.45 o
   6   9   5     1759.97     1715.19     34.00 o
   7   9   5      677.57      655.43     39.62 o
  -7  10   5     2450.21     2610.93    117.86 o
  -6  10   5     1845.06     2003.60     32.26 o
  -5  10   5     3688.69     3850.00    104.70 o
  -4  10   5     7883.57     8441.58    267.96 o
  -3  10   5     9987.42    10342.31     76.37 o
  -2  10   5     8255.26     8691.72    273.70 o
  -1  10   5     5098.25     5209.84    208.39 o
   0  10   5      124.93      150.57     46.08 o
   1  10   5     4933.29     4868.07    508.82 o
   2  10   5     8128.66     7694.42    950.26 o
   3  10   5     9515.53     8821.83     80.03 o
   4  10   5     6637.10     7304.02     67.25 o
   5  10   5     4092.12     4121.41     50.09 o
   6  10   5     1985.69     1908.86     38.97 o
   7  10   5     2539.36     2276.48     39.46 o
  -7  11   5     2901.47     2857.29     42.22 o
  -6  11   5     1765.89     1761.07     17.46 o
  -5  11   5       78.34      138.83     15.90 o
  -4  11   5     2089.76     2275.19    161.41 o
  -3  11   5     5072.10     5442.96    416.19 o
  -2  11   5     4896.67     5187.05     82.49 o
  -1  11   5     8380.00     8176.42    610.86 o
   0  11   5     2859.89     2935.11    157.89 o
   1  11   5     7429.86     7119.31    928.69 o
   2  11   5     4652.44     5039.67    159.14 o
   3  11   5     5284.64     4863.67   1248.05 o
   4  11   5     1998.91     2032.28     59.89 o
   5  11   5      113.44      237.17     51.98 o
   6  11   5     2017.56     1992.12     58.24 o
   7  11   5     2795.39     2752.31     58.68 o
  -7  12   5     1112.58     1102.29     45.84 o
  -6  12   5     3097.39     3337.82     35.13 o
  -5  12   5     1188.42     1269.04     36.23 o
  -4  12   5     5732.54     6048.88    376.45 o
  -3  12   5     2732.82     2879.16     26.52 o
  -2  12   5     8404.81     8560.80    184.95 o
  -1  12   5     4187.69     4347.89    376.28 o
   0  12   5       85.39       91.50     21.48 o
   1  12   5     4769.93     4264.44     53.45 o
   2  12   5     7819.72     8055.74    410.33 o
   3  12   5     2726.70     2802.26    221.71 o
   4  12   5     6660.55     6219.86     59.42 o
   5  12   5      858.99     1259.38     59.92 o
   6  12   5     3100.54     3272.07     54.99 o
   7  12   5     1241.84     1444.82     63.32 o
  -6  13   5      899.20      992.14     18.94 o
  -5  13   5      390.95      471.75     28.88 o
  -4  13   5     3635.09     4026.75    131.70 o
  -3  13   5     3960.03     4253.77     65.04 o
  -2  13   5     2760.37     2942.65     29.04 o
  -1  13   5     7385.40     7378.30    566.97 o
   0  13   5      609.45      652.44     51.64 o
   1  13   5     6747.57     5032.35     58.46 o
   2  13   5     3179.55     3264.99    175.84 o
   3  13   5     3413.35     3772.17    253.31 o
   4  13   5     3168.57     3271.27    355.62 o
   5  13   5      242.24      231.72     35.38 o
   6  13   5     1222.49     1315.52     46.72 o
  -6  14   5     2538.99     2540.80    151.43 o
  -5  14   5      633.21      774.47     46.35 o
  -4  14   5     5244.03     5339.59    146.49 o
  -3  14   5      588.78      669.62     20.89 o
  -2  14   5     2922.12     3015.15     31.72 o
  -1  14   5     3810.33     3996.21    188.99 o
   0  14   5     1016.15      910.10     66.73 o
   1  14   5     4310.61     4056.68     55.56 o
   2  14   5     3500.84     3496.13    283.69 o
   3  14   5      228.45      299.69     27.09 o
   4  14   5     5987.93     5826.42   1375.86 o
   5  14   5      606.66      745.27     46.41 o
   6  14   5     2395.70     2344.31     60.61 o
  -5  15   5      178.81      187.89     20.84 o
  -4  15   5     1935.18     2045.03     21.41 o
  -3  15   5     2437.67     2598.11    176.57 o
  -2  15   5      535.91      616.07     21.76 o
  -1  15   5     5212.48     4938.63    595.42 o
   0  15   5     3273.86     3181.37    281.76 o
   1  15   5     5444.42     4719.58     61.15 o
   2  15   5      834.93      810.89     39.08 o
   3  15   5     2039.97     2316.01    136.34 o
   4  15   5     1569.80     1593.32     45.72 o
   5  15   5      109.12      140.20     59.58 o
  -5  16   5     1615.95     1794.37     52.78 o
  -4  16   5     2606.46     2786.14     68.10 o
  -3  16   5      355.23      376.55     19.69 o
  -2  16   5     1500.79     1485.01     43.68 o
  -1  16   5     1833.01     1958.97     90.03 o
   0  16   5     1330.63     1386.37     65.43 o
   1  16   5     1956.07     1795.35     52.12 o
   2  16   5     1343.02     1187.49     43.09 o
   3  16   5      460.21      563.23     23.20 o
   4  16   5     2563.63     3182.14    399.63 o
   5  16   5     1372.31     1666.26    113.25 o
  -4  17   5      717.34      702.82     20.71 o
  -3  17   5      607.68      686.20     21.88 o
  -2  17   5     1398.06     1449.91     23.93 o
  -1  17   5     3321.60     3148.40    358.06 o
   0  17   5     2842.42     2809.93     70.11 o
   1  17   5     3111.69     3020.82     59.05 o
   2  17   5     1746.42     1409.21     35.39 o
   3  17   5      478.28      469.23     28.41 o
   4  17   5      751.36      768.81     21.64 o
  -3  18   5     2657.05     2746.37    128.89 o
  -2  18   5      793.51      746.19    131.43 o
  -1  18   5      271.40      340.71     31.74 o
   0  18   5     1514.10     1551.99     67.64 o
   1  18   5      430.61      412.09     36.59 o
   2  18   5      667.46      622.59     46.05 o
   3  18   5     2200.99     1727.64     36.91 o
  -2  19   5     1810.59     1883.16     89.45 o
  -1  19   5      286.13      270.11     23.28 o
   0  19   5     2923.27     2335.87   1360.41 o
   1  19   5      440.38      424.02     52.59 o
   2  19   5     1887.68     1467.09     54.36 o
   0   0   6    20013.27    17028.68   2762.21 o
   1   0   6    19492.21    18650.83    978.33 o
   3   0   6     1083.73     1140.49     40.73 o
   4   0   6      520.19      514.24     15.47 o
   5   0   6      903.95      847.37     19.45 o
   6   0   6     4640.88     4684.85     34.70 o
   7   0   6      712.63      737.96     68.65 o
   8   0   6    10256.29    10105.70    356.41 o
  -8   1   6      308.97      347.49     15.76 o
  -7   1   6     6839.73     6671.86     39.96 o
  -6   1   6      653.79      699.13     59.38 o
  -5   1   6     9938.27    10057.65    182.28 o
  -4   1   6     6885.97     6731.81    316.26 o
  -3   1   6    43139.01    43284.36   1594.22 o
  -2   1   6     6350.94     6393.87    318.64 o
  -1   1   6     9525.13     9184.93    637.12 o
   0   1   6      215.34      362.62     33.95 o
   1   1   6     8742.35     8823.11    223.73 o
   2   1   6     7348.84     7532.77    654.19 o
   3   1   6    40959.27    40656.52   2529.24 o
   4   1   6     5614.75     5349.27    222.09 o
   5   1   6    10232.05     9923.80     40.85 o
   6   1   6     1192.34     1178.89     27.75 o
   7   1   6     6539.10     6220.64    386.18 o
   8   1   6      342.73      303.30     56.22 o
  -8   2   6     7597.69     7550.55    329.35 o
  -7   2   6     2797.92     2928.03     29.70 o
  -6   2   6     4859.54     5060.69    269.50 o
  -5   2   6      136.46      199.09     16.88 o
  -4   2   6      963.45     1037.26     61.09 o
  -3   2   6     4752.67     4713.67    336.74 o
  -2   2   6    39604.35    40966.43   1853.87 o
  -1   2   6     6197.21     5989.21    444.17 o
   0   2   6    28217.09    27040.93    930.01 o
   1   2   6     8494.46     8621.94    266.59 o
   2   2   6    39034.75    40461.21   3184.77 o
   3   2   6     4791.38     4654.46    255.20 o
   4   2   6      913.88      867.66     27.63 o
   5   2   6      131.16      127.46     18.54 o
   6   2   6     4835.55     4679.30     30.88 o
   7   2   6     3327.79     3246.65     33.83 o
   8   2   6     7247.49     7196.12    431.00 o
  -8   3   6      526.51      633.39     80.18 o
  -7   3   6     3558.68     3318.86    297.83 o
  -6   3   6     5710.49     5648.95    316.95 o
  -5   3   6    17040.33    17270.87    324.27 o
  -4   3   6    10246.58    10511.28    451.22 o
  -3   3   6    15863.04    15832.40    490.56 o
  -2   3   6    12510.58    12882.70    108.97 o
  -1   3   6     1967.96     2020.98     32.00 o
   0   3   6      153.75      306.86     33.60 o
   1   3   6     3282.08     3619.92    165.17 o
   2   3   6    12281.46    12672.07    938.09 o
   3   3   6    15085.06    15106.77    692.60 o
   4   3   6     9890.66     9159.33     44.21 o
   5   3   6    14788.32    14086.64     53.69 o
   6   3   6     5182.97     4630.57     32.03 o
   7   3   6     3875.16     3317.44     29.53 o
   8   3   6      451.34      438.18     57.52 o
  -8   4   6     2184.49     2159.32     61.37 o
  -7   4   6     6123.65     5974.43    228.10 o
  -6   4   6      708.63      909.95     67.38 o
  -5   4   6     1593.48     1628.32     34.99 o
  -4   4   6      866.50      896.19     14.72 o
  -3   4   6     4456.45     4287.89     78.45 o
  -2   4   6    12936.67    12952.47     55.94 o
  -1   4   6    22559.65    21042.50    400.50 o
   0   4   6    18914.02    19112.89   1066.00 o
   1   4   6    19984.07    19091.98    621.59 o
   2   4   6    14099.01    14707.60    346.23 o
   3   4   6     3958.92     3684.53     43.02 o
   4   4   6      614.95      598.34     22.24 o
   5   4   6     1130.20     1103.10     30.85 o
   6   4   6      470.66      603.92     28.72 o
   7   4   6     5970.25     5284.23     35.13 o
   8   4   6     2504.96     2458.56     21.26 o
  -8   5   6      635.92      633.09     29.60 o
  -7   5   6      890.44      986.13     20.64 o
  -6   5   6    17229.03    17805.28    329.35 o
  -5   5   6     1746.39     1931.62     39.01 o
  -4   5   6    23106.95    23836.72    564.23 o
  -3   5   6     6009.41     6034.09    157.98 o
  -2   5   6     8594.01     8358.69    605.52 o
  -1   5   6      516.06      700.44     24.16 o
   0   5   6     6051.71     6303.70    517.69 o
   1   5   6      750.75      916.66     87.30 o
   2   5   6    11416.37    11868.01    438.04 o
   3   5   6     5905.82     5335.84     44.57 o
   4   5   6    23274.38    21455.69     70.98 o
   5   5   6     1334.20     1332.72     33.03 o
   6   5   6    17761.36    16785.23     62.77 o
   7   5   6     1330.66     1267.65     25.27 o
   8   5   6      227.70      263.03     19.69 o
  -8   6   6      387.34      465.29     22.02 o
  -7   6   6     4933.65     4835.39    274.03 o
  -6   6   6      219.94      278.21     14.74 o
  -5   6   6     1080.64     1119.20     34.33 o
  -4   6   6      396.19      458.60     19.96 o
  -3   6   6     4780.35     4803.69     83.41 o
  -2   6   6     2022.27     2263.64    103.81 o
  -1   6   6    50441.20    42871.37    158.06 o
   0   6   6      144.28      217.56     37.24 o
   1   6   6    52796.64    53107.83   1069.58 o
   2   6   6     1852.80     2076.30     31.92 o
   3   6   6     2900.55     2709.23     46.33 o
   4   6   6      349.82      357.87     24.42 o
   5   6   6      669.79      630.74     24.18 o
   6   6   6      160.66      205.55     23.14 o
   7   6   6     5375.82     4745.11     36.88 o
   8   6   6      418.18      347.45     24.23 o
  -8   7   6      486.88      547.18     20.88 o
  -7   7   6       53.61       79.36     30.26 o
  -6   7   6    10846.84    11459.29    129.60 o
  -5   7   6      739.19      788.77     33.02 o
  -4   7   6    25830.90    27325.28    187.89 o
  -3   7   6      757.75      719.20     22.97 o
  -2   7   6    16834.71    17521.18    312.30 o
  -1   7   6      162.71      251.25    101.57 o
   0   7   6     2084.64     1903.72    147.21 o
   1   7   6      142.72      143.18     25.44 o
   2   7   6    19313.76    19453.25    329.27 o
   3   7   6      602.44      627.06     47.08 o
   4   7   6    24787.24    23336.78     84.72 o
   5   7   6      708.59      719.03     26.72 o
   6   7   6    11293.38    10569.64     58.21 o
   7   7   6       69.96       70.51     23.08 o
   8   7   6      221.12      238.02     24.54 o
  -8   8   6      189.65      205.55     49.65 o
  -7   8   6     4540.52     4497.78     76.44 o
  -6   8   6      113.79      165.13     43.32 o
  -5   8   6      196.41      236.01     15.40 o
  -4   8   6      189.50      261.97     22.28 o
  -3   8   6     4204.33     4357.17    231.42 o
  -2   8   6     1439.94     1677.07     97.58 o
  -1   8   6    23200.73    22352.05   1706.85 o
   0   8   6     7018.92     6356.99    147.80 o
   1   8   6    23164.89    21656.02   2612.64 o
   2   8   6     1693.03     1741.51     71.13 o
   3   8   6     3704.40     4083.71     65.02 o
   4   8   6      211.24      316.96     31.44 o
   5   8   6      160.68      102.08     36.83 o
   6   8   6      289.86      269.65     25.93 o
   7   8   6     4556.02     4605.37     48.46 o
   8   8   6      113.96       26.84     25.99 o
  -7   9   6      637.32      658.41     36.05 o
  -6   9   6     5417.64     5640.94     84.89 o
  -5   9   6     4256.32     4468.01     36.78 o
  -4   9   6    12198.88    12886.56    707.62 o
  -3   9   6     8355.42     9181.98    596.50 o
  -2   9   6     9407.24     9757.69    477.39 o
  -1   9   6     1077.68     1029.52     57.54 o
   0   9   6      785.62      806.19     31.17 o
   1   9   6     1665.77     1702.83    338.15 o
   2   9   6     8584.48     9965.54    727.03 o
   3   9   6     7049.06     7402.23     68.74 o
   4   9   6    13279.29    14282.21     87.59 o
   5   9   6     4083.07     4059.98     54.64 o
   6   9   6     5310.36     5383.90     55.08 o
   7   9   6      844.63      734.10     40.72 o
  -7  10   6     3406.95     3414.53     54.50 o
  -6  10   6     1436.00     1423.89     48.37 o
  -5  10   6      103.25      162.52     16.75 o
  -4  10   6      314.19      384.49     28.07 o
  -3  10   6     2884.30     3086.05     83.83 o
  -2  10   6     7807.89     8390.55    623.41 o
  -1  10   6     8412.32     8340.51    423.48 o
   0  10   6     7213.95     6193.00   1073.39 o
   1  10   6     7616.49     7564.18   1680.19 o
   2  10   6     8832.87     8910.03    826.85 o
   3  10   6     3480.89     3588.64    189.18 o
   4  10   6      297.06      269.35     52.53 o
   5  10   6      183.12      185.74     47.19 o
   6  10   6     1874.16     2009.09     50.00 o
   7  10   6     3329.30     3046.95     54.26 o
  -7  11   6     1899.53     1909.85     54.40 o
  -6  11   6     2403.71     2492.07     91.27 o
  -5  11   6     4338.06     4448.87    152.76 o
  -4  11   6     3367.82     3452.43    210.74 o
  -3  11   6    13238.73    14377.33    648.25 o
  -2  11   6     4863.08     5086.10    358.03 o
  -1  11   6     2758.92     2615.74    206.85 o
   0  11   6      485.20      529.63     57.02 o
   1  11   6     3313.28     3220.51    555.48 o
   2  11   6     4279.80     4347.91     33.12 o
   3  11   6    11815.24    11758.95    815.31 o
   4  11   6     3162.67     3221.32     60.63 o
   5  11   6     4463.79     5087.07     69.75 o
   6  11   6     2232.81     2411.16     47.64 o
   7  11   6     1796.64     1826.92     44.30 o
  -7  12   6      216.42      216.88     28.59 o
  -6  12   6     1893.18     1838.23     98.24 o
  -5  12   6       38.41       95.73     23.25 o
  -4  12   6     1370.49     1574.90     21.51 o
  -3  12   6      181.60      237.82     24.38 o
  -2  12   6     9683.96    10491.55    402.73 o
  -1  12   6     2872.31     2856.11    120.96 o
   0  12   6     8212.25     7904.25    337.11 o
   1  12   6     3354.58     2792.39     49.61 o
   2  12   6     8576.41     9419.94   1058.32 o
   3  12   6       52.58       84.65     25.11 o
   4  12   6     1388.34     1467.36     25.79 o
   5  12   6       71.77      213.84     50.40 o
   6  12   6     1923.84     2231.25     49.03 o
  -6  13   6      169.29      155.38     14.36 o
  -5  13   6     6072.69     6420.51     73.77 o
  -4  13   6      511.53      514.56     27.23 o
  -3  13   6     8793.01     8832.24     36.88 o
  -2  13   6      161.20      188.09     21.71 o
  -1  13   6     2568.53     2615.57     86.14 o
   0  13   6       35.09       63.62     28.22 o
   1  13   6     2052.68     1836.09     45.58 o
   2  13   6      217.95      312.36     33.83 o
   3  13   6     9228.13     9776.37    144.15 o
   4  13   6      465.03      599.36     90.03 o
   5  13   6     6259.20     6060.69     67.89 o
   6  13   6      234.68      320.23     55.31 o
  -6  14   6     1338.55     1312.47     91.86 o
  -5  14   6       82.66      122.47     17.86 o
  -4  14   6       55.92      104.51     18.47 o
  -3  14   6      116.85      173.39     23.75 o
  -2  14   6     8147.50     8658.36     57.01 o
  -1  14   6      322.31      379.85     19.79 o
   0  14   6    11379.46    11705.64    365.79 o
   1  14   6      306.15      338.90     30.84 o
   2  14   6     8041.32     8351.66   1558.38 o
   3  14   6      102.95      162.70     26.63 o
   4  14   6       62.39       78.05     21.37 o
   5  14   6       72.87      138.26     83.51 o
   6  14   6     1152.86      978.95     39.45 o
  -5  15   6     4291.68     4539.17     82.74 o
  -4  15   6      570.91      642.93     30.38 o
  -3  15   6     6099.40     6204.04     34.94 o
  -2  15   6     1406.08     1432.31     76.33 o
  -1  15   6      317.26      318.68     23.66 o
   0  15   6      479.02      521.39     34.03 o
   1  15   6      228.69      133.28     31.62 o
   2  15   6     1642.38     1400.25     32.67 o
   3  15   6     6781.78     7005.02    800.38 o
   4  15   6      341.03      389.47     22.23 o
   5  15   6     4596.52     4437.81    275.92 o
  -5  16   6      359.29      299.74     46.41 o
  -4  16   6        3.30       25.43     18.41 o
  -3  16   6      757.35      841.80     21.53 o
  -2  16   6     4259.88     4563.13    156.75 o
  -1  16   6     3068.62     3072.28    461.70 o
   0  16   6     4191.83     3770.65     60.16 o
   1  16   6     3926.33     3542.42     48.69 o
   2  16   6     3927.43     3170.58     51.12 o
   3  16   6      541.85      591.31     27.42 o
   4  16   6       27.48      101.26     41.86 o
   5  16   6      294.69      391.48     50.22 o
  -4  17   6     3267.31     3513.68     70.26 o
  -3  17   6     1210.95     1325.47     26.48 o
  -2  17   6      672.80      765.00     35.07 o
  -1  17   6      194.09      201.53     20.15 o
   0  17   6        2.22       84.57     42.77 o
   1  17   6      145.32      163.50     45.31 o
   2  17   6      951.84      873.00     44.53 o
   3  17   6     1133.90     1001.49     40.42 o
   4  17   6     2811.82     3081.80    421.01 o
  -3  18   6      601.43      639.54     40.24 o
  -2  18   6      518.27      530.86    102.83 o
  -1  18   6     3897.20     3871.36    227.97 o
   0  18   6      641.64      579.03     45.50 o
   1  18   6     4277.82     4091.59     53.61 o
   2  18   6      647.45      729.28     45.32 o
   3  18   6      732.40      889.06     41.56 o
  -2  19   6     1838.20     1764.23    186.53 o
  -1  19   6      268.54      282.67     26.11 o
   0  19   6      174.82      132.73     44.77 o
   1  19   6      240.64      168.29     35.38 o
   2  19   6     1695.36     1401.70     40.91 o
   1   0   7    12973.68    12621.08    779.86 o
   2   0   7    33526.16    32993.75    589.57 o
   3   0   7     2311.34     2283.10    143.17 o
   4   0   7    20493.58    20791.89   1374.40 o
   5   0   7     2872.79     2687.26     68.24 o
   6   0   7     2387.97     2342.40     24.43 o
   7   0   7     1311.71     1532.14     23.27 o
   8   0   7     2360.41     2269.24     47.58 o
  -8   1   7      441.16      506.24     71.46 o
  -7   1   7     6971.03     6825.73    284.84 o
  -6   1   7     4524.16     4671.80     34.03 o
  -5   1   7      652.28      701.76     17.18 o
  -4   1   7     5414.58     5275.33    268.12 o
  -3   1   7    19432.84    19236.96    682.41 o
  -2   1   7     5842.12     5989.64    321.46 o
  -1   1   7    24853.25    23588.25   2564.31 o
   0   1   7     2980.97     2494.53    159.51 o
   1   1   7    25645.11    25410.80   1926.76 o
   2   1   7     6694.31     6847.86    255.75 o
   3   1   7    20137.07    19556.59   1242.83 o
   4   1   7     5683.28     5413.79    186.80 o
   5   1   7     1140.62     1056.56     21.09 o
   6   1   7     4225.32     4057.91     34.39 o
   7   1   7     6803.82     6742.10     40.66 o
   8   1   7      394.03      407.36     19.83 o
  -8   2   7     2273.65     2446.12    186.07 o
  -7   2   7     1944.79     2079.97    144.25 o
  -6   2   7     5128.97     5315.16    196.44 o
  -5   2   7     4144.33     4065.48    182.13 o
  -4   2   7    20976.93    21037.40    549.02 o
  -3   2   7     3634.20     3696.77     86.19 o
  -2   2   7    16705.73    16682.39    475.43 o
  -1   2   7    15163.85    13952.67    115.68 o
   0   2   7      962.66      927.81     60.16 o
   1   2   7    15353.69    14787.30    985.63 o
   2   2   7    16357.59    16931.35    660.97 o
   3   2   7     2733.20     2756.01    270.13 o
   4   2   7    20358.21    20120.66   1262.53 o
   5   2   7     4002.39     3795.34     29.54 o
   6   2   7     5407.77     4895.50     32.10 o
   7   2   7     2254.05     2202.43     25.70 o
   8   2   7     2659.88     2557.54    204.15 o
  -8   3   7     2098.86     2032.22     23.05 o
  -7   3   7     2623.73     2801.08     77.32 o
  -6   3   7     6120.75     6331.61    136.21 o
  -5   3   7     1197.29     1264.90     18.46 o
  -4   3   7     1616.53     1696.20    132.29 o
  -3   3   7    11156.12    10664.77    517.02 o
  -2   3   7     6512.15     5845.77    384.73 o
  -1   3   7    25924.68    24733.22    341.28 o
   0   3   7    15955.57    15571.72    218.64 o
   1   3   7    25949.74    25625.13   2232.88 o
   2   3   7     6053.04     6232.93    296.94 o
   3   3   7    13207.35    12824.15    665.96 o
   4   3   7     2184.40     2151.87     34.25 o
   5   3   7     2031.59     1948.11     32.25 o
   6   3   7     6923.35     6356.11     36.96 o
   7   3   7     2862.04     2719.63     33.95 o
   8   3   7     1736.53     1609.29     70.60 o
  -8   4   7     1380.78     1569.13    117.74 o
  -7   4   7     3722.81     3787.81    217.74 o
  -6   4   7     4207.75     4392.16    208.83 o
  -5   4   7    15804.39    16347.94    406.57 o
  -4   4   7     9184.34     9222.93    357.98 o
  -3   4   7     8734.50     8550.38    158.92 o
  -2   4   7     4347.22     4137.91    562.80 o
  -1   4   7     8897.21     7899.60    343.68 o
   0   4   7     6099.24     6464.97    434.76 o
   1   4   7     8490.18     7906.55    626.52 o
   2   4   7     3509.23     3686.39     72.51 o
   3   4   7     8202.38     7278.67     53.61 o
   4   4   7     8116.52     7661.48     43.74 o
   5   4   7    18072.94    17836.27     62.93 o
   6   4   7     4393.30     4090.65     32.75 o
   7   4   7     3236.04     2968.02     35.59 o
   8   4   7     1559.30     1637.81    114.23 o
  -8   5   7     3509.49     3479.46    205.13 o
  -7   5   7      941.52     1016.38     99.16 o
  -6   5   7     3239.79     3388.05     87.22 o
  -5   5   7     5103.40     5524.75    122.06 o
  -4   5   7     1814.86     1828.73     35.51 o
  -3   5   7     2840.71     3078.05     35.86 o
  -2   5   7     9839.52     9960.57    294.71 o
  -1   5   7     6536.86     5795.64    240.92 o
   0   5   7    52548.76    55903.05   6453.66 o
   1   5   7     6373.53     5486.79    526.16 o
   2   5   7     8798.66     8612.60     42.30 o
   3   5   7     2765.71     2898.05     44.88 o
   4   5   7     1593.51     1590.62     35.64 o
   5   5   7     5105.48     5002.69     38.22 o
   6   5   7     3124.61     2826.15     30.13 o
   7   5   7      636.59      562.13     22.42 o
   8   5   7     3200.70     2806.16     38.37 o
  -8   6   7     1060.62     1062.22     30.96 o
  -7   6   7     2497.15     2489.76     58.10 o
  -6   6   7     1085.55     1267.11     17.28 o
  -5   6   7    19778.06    20008.33    440.74 o
  -4   6   7      241.04      269.55     20.50 o
  -3   6   7    11435.79    11992.21    350.51 o
  -2   6   7     6266.72     6390.01    291.18 o
  -1   6   7     4607.85     4389.14    155.40 o
   0   6   7    14699.20    15253.82   1401.32 o
   1   6   7     3528.17     3015.37     38.50 o
   2   6   7     4784.28     4996.88     83.13 o
   3   6   7    13221.99    12551.96     73.91 o
   4   6   7      480.32      470.64     34.05 o
   5   6   7    20328.42    19307.20     71.80 o
   6   6   7      729.97      662.61     24.54 o
   7   6   7     2228.88     1924.77     28.73 o
   8   6   7      781.49      739.42     25.63 o
  -8   7   7     4396.86     4169.32    543.56 o
  -7   7   7     1593.31     1660.06     69.78 o
  -6   7   7     3330.90     3449.09     90.55 o
  -5   7   7     3308.35     3536.76     67.58 o
  -4   7   7     1812.00     1998.12     49.94 o
  -3   7   7     4825.61     4778.88    240.20 o
  -2   7   7     8521.49     8899.37    401.29 o
  -1   7   7     1003.71     1094.96    154.69 o
   0   7   7    27765.76    29950.55   2300.82 o
   1   7   7     1405.56     1489.76     27.31 o
   2   7   7     7468.68     7500.81    446.45 o
   3   7   7     4443.55     4491.71     62.80 o
   4   7   7     1806.36     1633.28     33.76 o
   5   7   7     3589.55     3412.05     37.48 o
   6   7   7     2403.37     2255.84     40.13 o
   7   7   7     1775.91     1756.60     29.70 o
   8   7   7     5235.71     4481.11     48.70 o
  -7   8   7     1758.72     1795.84     44.31 o
  -6   8   7      527.30      518.56     27.71 o
  -5   8   7     9323.99     9946.13    194.67 o
  -4   8   7     4403.46     4770.38    147.20 o
  -3   8   7    14657.92    15784.54    966.65 o
  -2   8   7     9141.33     9516.42    460.08 o
  -1   8   7    10725.17    10437.13    109.99 o
   0   8   7     2569.93     2679.67    175.55 o
   1   8   7    10304.14     9354.80   1142.89 o
   2   8   7    10247.62     9876.73    206.15 o
   3   8   7    15680.66    17055.71    594.98 o
   4   8   7     3100.04     3097.92     42.69 o
   5   8   7    10631.56    10046.93     64.95 o
   6   8   7      781.36      677.58     38.17 o
   7   8   7     1280.14     1182.23     31.03 o
  -7   9   7     2012.67     1949.44     51.36 o
  -6   9   7     1911.58     1967.05    114.74 o
  -5   9   7     1497.25     1731.20     47.17 o
  -4   9   7     5284.05     5564.44    217.59 o
  -3   9   7     3245.66     3374.55    136.29 o
  -2   9   7     5948.28     6409.78    470.89 o
  -1   9   7     4411.90     4402.29    220.99 o
   0   9   7     8876.60     8629.04    823.47 o
   1   9   7     5207.77     5008.63    678.60 o
   2   9   7     5546.84     4958.19    207.92 o
   3   9   7     3099.08     3157.28     52.63 o
   4   9   7     4758.14     4890.48     64.55 o
   5   9   7     1125.46     1235.07     33.99 o
   6   9   7     2533.15     2383.81     36.55 o
   7   9   7     2569.85     2790.87     46.92 o
  -7  10   7      684.47      753.79     29.68 o
  -6  10   7     2699.94     2890.27    129.80 o
  -5  10   7     3445.91     3595.18     80.95 o
  -4  10   7     6870.26     7061.31     32.97 o
  -3  10   7     6901.34     7511.51    474.59 o
  -2  10   7     4552.68     4899.01    324.89 o
  -1  10   7     4616.02     4474.97     80.76 o
   0  10   7     3208.29     2921.49    623.42 o
   1  10   7     5916.44     5835.39    873.27 o
   2  10   7     4509.99     4300.09     31.93 o
   3  10   7     6426.94     6345.33    220.95 o
   4  10   7     6236.06     6828.12     73.25 o
   5  10   7     3632.38     3818.23     61.30 o
   6  10   7     2732.34     2897.21     54.38 o
   7  10   7      771.07      788.31     47.38 o
  -7  11   7     1991.11     1796.48     35.23 o
  -6  11   7      869.67      972.12     26.01 o
  -5  11   7      960.02      941.99     93.04 o
  -4  11   7     2068.91     2205.71    102.04 o
  -3  11   7     3017.50     3130.68    232.58 o
  -2  11   7     2891.14     3169.25    202.91 o
  -1  11   7     9280.46     9638.92    133.04 o
   0  11   7     5946.99     5838.99     70.11 o
   1  11   7     9812.46    10363.03   1598.02 o
   2  11   7     3533.85     3704.01    243.70 o
   3  11   7     3612.30     3827.77    355.43 o
   4  11   7     1719.33     1794.80     28.98 o
   5  11   7      974.83     1023.90     54.72 o
   6  11   7     1228.94     1305.35     55.44 o
   7  11   7     2202.45     1943.51     57.94 o
  -6  12   7     3421.37     3571.93    327.12 o
  -5  12   7     1961.05     2137.13     30.82 o
  -4  12   7     6306.01     6963.80    266.33 o
  -3  12   7     1766.42     1965.32    101.15 o
  -2  12   7     4357.96     4778.65    404.46 o
  -1  12   7     1310.76     1265.79     74.42 o
   0  12   7      115.35       62.46     45.92 o
   1  12   7     1867.40     2075.09    291.24 o
   2  12   7     4939.08     5105.24    964.95 o
   3  12   7     1541.10     1606.01     41.91 o
   4  12   7     6362.33     6104.64    681.09 o
   5  12   7     1515.37     1606.28     54.90 o
   6  12   7     3433.03     3741.77     55.29 o
  -6  13   7     1314.32     1492.33     56.63 o
  -5  13   7      332.30      479.26     19.20 o
  -4  13   7      963.15      995.29     57.38 o
  -3  13   7     3686.57     3908.10    124.58 o
  -2  13   7     1612.00     1705.26     42.30 o
  -1  13   7     8003.54     8113.16    614.25 o
   0  13   7      344.01      342.60     49.98 o
   1  13   7     9409.89     8472.45     59.29 o
   2  13   7     1991.61     2078.02    318.52 o
   3  13   7     2823.02     2980.26    129.86 o
   4  13   7     1215.49     1225.18     45.42 o
   5  13   7      222.59      262.48     18.67 o
   6  13   7     1193.64     1363.19     55.32 o
  -6  14   7     3377.08     3638.09     27.19 o
  -5  14   7       86.66      164.44     42.10 o
  -4  14   7     6637.28     7220.62    187.13 o
  -3  14   7     1227.15     1428.06    208.70 o
  -2  14   7     1548.72     1593.78     58.97 o
  -1  14   7     3246.71     3222.47    162.16 o
   0  14   7      151.32      121.46     47.98 o
   1  14   7     2616.20     2393.83     50.80 o
   2  14   7     2101.30     2108.81    438.86 o
   3  14   7      981.57     1147.04     96.01 o
   4  14   7     5901.82     5629.30    712.84 o
   5  14   7       55.83       90.80     27.99 o
   6  14   7     3834.97     3756.92     83.03 o
  -5  15   7      780.66      755.04     18.78 o
  -4  15   7     1181.70     1210.71     20.66 o
  -3  15   7     1437.73     1599.00    123.71 o
  -2  15   7      564.21      639.24     83.82 o
  -1  15   7     5229.31     4678.78    665.64 o
   0  15   7      269.29      258.02     34.71 o
   1  15   7     5619.72     5015.88     60.91 o
   2  15   7      775.02      879.40     42.35 o
   3  15   7     1018.16     1196.35    139.24 o
   4  15   7     1400.79     1406.33    136.19 o
   5  15   7      663.01      751.47     45.86 o
  -4  16   7     2642.42     2652.97     90.86 o
  -3  16   7     1281.79     1347.47     24.86 o
  -2  16   7     1639.17     1725.18     49.18 o
  -1  16   7     1398.68     1428.74    128.29 o
   0  16   7     1734.54     1765.77     48.85 o
   1  16   7     1621.46     1466.88     38.85 o
   2  16   7     1635.58     1367.13     34.18 o
   3  16   7     1124.01     1176.83    267.13 o
   4  16   7     2984.29     3056.97    305.86 o
  -4  17   7      464.48      414.79     21.42 o
  -3  17   7     1095.55     1213.17     91.28 o
  -2  17   7     1800.09     1947.84     56.43 o
  -1  17   7     1568.98     1519.08     48.21 o
   0  17   7     3183.79     2924.68     53.35 o
   1  17   7     1358.97     1239.52     39.21 o
   2  17   7     2092.62     1769.82     39.46 o
   3  17   7      996.39      892.88     30.96 o
   4  17   7      356.43      377.85     33.44 o
  -3  18   7     2206.90     2397.91     66.17 o
  -2  18   7     1039.26      955.74     75.90 o
  -1  18   7      607.53      630.21     60.76 o
   0  18   7      565.34      533.21     31.99 o
   1  18   7      683.09      592.91     35.08 o
   2  18   7     1264.06     1062.60     37.08 o
   3  18   7     1958.85     1583.29     46.73 o
  -1  19   7      147.48       92.38     49.13 o
   0  19   7     3395.92     3097.38     54.80 o
   1  19   7      159.33      157.39     34.29 o
   0   0   8     9733.70     7862.33    426.68 o
   1   0   8      122.64      170.20     35.38 o
   2   0   8     4614.36     4897.83    278.70 o
   3   0   8    31214.45    31633.96   2295.16 o
   4   0   8     4540.27     4166.87    381.15 o
   5   0   8    12782.93    12814.14    698.17 o
   6   0   8     3016.33     2793.56     25.95 o
   7   0   8     4480.10     4451.69    408.52 o
   8   0   8     3068.88     2712.07    143.61 o
  -8   1   8     4724.99     4822.03    313.32 o
  -7   1   8      180.96      214.89     20.84 o
  -6   1   8     2546.76     2671.82     29.95 o
  -5   1   8     5178.28     5222.13    287.97 o
  -4   1   8     1398.21     1558.14     95.03 o
  -3   1   8    10966.22    11515.71    815.11 o
  -2   1   8    16321.20    15610.66    805.25 o
  -1   1   8     7171.85     7066.85    351.12 o
   0   1   8    21928.55    17743.16    549.74 o
   1   1   8     8932.01     8580.31    601.89 o
   2   1   8    18434.95    18029.29    840.19 o
   3   1   8     9656.04    10406.54    593.58 o
   4   1   8     1700.91     1906.20    113.20 o
   5   1   8     4731.28     4877.92    265.46 o
   6   1   8     3230.13     3194.51     32.50 o
   7   1   8      406.84      426.02     26.29 o
   8   1   8     4746.93     4924.15    270.11 o
  -8   2   8     3281.71     3302.47     75.08 o
  -7   2   8     1843.91     1809.43    144.33 o
  -6   2   8     2998.73     3148.01     96.18 o
  -5   2   8    14643.83    15304.55    730.53 o
  -4   2   8     3020.07     3041.18     76.71 o
  -3   2   8    10813.77    10782.93    525.50 o
  -2   2   8     6091.41     5723.83    404.95 o
  -1   2   8     8508.61     7663.90     97.43 o
   0   2   8    17266.07    15369.99    790.94 o
   1   2   8     8739.67     8159.78    473.27 o
   2   2   8     6607.07     6530.40    239.20 o
   3   2   8     9760.10     9834.51    653.39 o
   4   2   8     2220.22     2126.66    223.19 o
   5   2   8    14057.16    13553.64     53.67 o
   6   2   8     3200.04     2884.03     26.98 o
   7   2   8     2057.13     1948.16     32.06 o
   8   2   8     2588.48     2330.36    164.36 o
  -8   3   8     1538.29     1469.13    158.13 o
  -7   3   8     2864.27     2997.64     95.78 o
  -6   3   8     4072.79     4199.55     85.20 o
  -5   3   8     3943.24     4120.92     92.19 o
  -4   3   8     5015.87     5005.48    284.22 o
  -3   3   8     8446.91     8613.27    658.52 o
  -2   3   8     1316.15     1259.88     19.96 o
  -1   3   8    14977.12    14116.52    234.19 o
   0   3   8    53091.79    49064.08   1341.38 o
   1   3   8    15998.99    15733.32   1181.19 o
   2   3   8     1563.76     1708.88    131.01 o
   3   3   8     6836.64     6974.51    490.14 o
   4   3   8     4526.74     4477.89    337.29 o
   5   3   8     4181.05     3901.85     32.39 o
   6   3   8     4731.52     4579.16     37.97 o
   7   3   8     3150.52     2812.19     28.92 o
   8   3   8     1614.90     1702.69    151.71 o
  -8   4   8      602.08      565.39     27.93 o
  -7   4   8     1009.45      967.26     65.53 o
  -6   4   8     7918.92     8399.00    345.41 o
  -5   4   8    13853.03    14486.83    517.89 o
  -4   4   8     8296.71     8833.84    331.76 o
  -3   4   8     2419.63     2451.20    164.23 o
  -2   4   8     6760.80     6642.86    439.61 o
  -1   4   8     8216.00     7902.66    127.74 o
   0   4   8    11135.51    11830.33    415.32 o
   1   4   8     8546.13     8277.71    737.36 o
   2   4   8     7487.42     7903.70    317.56 o
   3   4   8     2829.82     2799.94    212.23 o
   4   4   8     7147.70     6751.63     47.91 o
   5   4   8    14114.51    12826.78     51.17 o
   6   4   8     8144.23     7410.60     45.84 o
   7   4   8     1011.59     1030.26     30.90 o
   8   4   8      684.58      535.71     22.60 o
  -8   5   8      713.69      718.43     16.21 o
  -7   5   8     3136.97     3318.07    118.88 o
  -6   5   8     3748.95     3652.92    138.09 o
  -5   5   8     3501.14     3910.37     64.02 o
  -4   5   8     6321.45     6702.80    286.86 o
  -3   5   8     1756.64     1889.19    109.85 o
  -2   5   8     4069.00     4162.68    284.30 o
  -1   5   8    23197.32    20494.59   1031.16 o
   0   5   8     6621.79     6943.27    254.80 o
   1   5   8    22866.10    20560.35   1873.36 o
   2   5   8     4341.21     4369.15    121.21 o
   3   5   8      992.62      997.05     30.42 o
   4   5   8     5009.39     4641.44     38.59 o
   5   5   8     3386.95     3191.81     39.84 o
   6   5   8     3965.24     3525.71     39.72 o
   7   5   8     3210.71     3078.88     37.59 o
   8   5   8      863.21      761.43     24.72 o
  -8   6   8      611.58      700.03     81.37 o
  -7   6   8     1638.46     1647.24     61.56 o
  -6   6   8     8938.17     9436.97    391.75 o
  -5   6   8      400.35      457.28     14.70 o
  -4   6   8    12203.92    12617.29    547.19 o
  -3   6   8     3814.87     4063.07    165.17 o
  -2   6   8     3612.18     3477.67    308.93 o
  -1   6   8     6888.14     6610.97    233.93 o
   0   6   8     3676.65     3682.50    276.62 o
   1   6   8     7948.72     6968.19    531.40 o
   2   6   8     3942.25     3775.13    385.09 o
   3   6   8     3604.02     3655.04    131.20 o
   4   6   8    13200.70    13253.40     67.10 o
   5   6   8      434.25      513.16     33.62 o
   6   6   8     9478.69     8851.62     54.17 o
   7   6   8     1703.00     1554.40     28.54 o
   8   6   8      386.79      350.11     25.14 o
  -7   7   8     3141.30     3259.28     94.90 o
  -6   7   8      997.81     1098.38     33.89 o
  -5   7   8      779.24      903.10     17.36 o
  -4   7   8     7547.52     7750.01    275.21 o
  -3   7   8     7008.70     7005.42    567.40 o
  -2   7   8     6389.03     6927.04    489.04 o
  -1   7   8    19451.07    17562.86   1248.99 o
   0   7   8     1397.24     1308.66    101.04 o
   1   7   8    18379.00    16538.91    420.52 o
   2   7   8     7358.75     7219.25    491.68 o
   3   7   8     5798.61     6100.92     34.76 o
   4   7   8     7752.83     7354.82     53.92 o
   5   7   8      562.47      563.22     27.99 o
   6   7   8     1247.12     1206.19     36.96 o
   7   7   8     2858.73     2619.18     33.89 o
  -7   8   8     1664.67     1783.77     80.97 o
  -6   8   8     3528.84     3736.31     54.42 o
  -5   8   8     1555.54     1698.24     68.87 o
  -4   8   8    10137.00    10892.08    267.56 o
  -3   8   8     4492.70     4584.01    193.35 o
  -2   8   8     8067.83     8266.20    731.19 o
  -1   8   8     3193.26     3181.39    126.82 o
   0   8   8       82.77      214.39     25.36 o
   1   8   8     2149.34     2083.08    230.84 o
   2   8   8     8695.18     7587.13    592.38 o
   3   8   8     3900.53     4009.71     94.47 o
   4   8   8    10090.15    11025.08     76.14 o
   5   8   8     1390.02     1392.12     44.54 o
   6   8   8     3562.30     3605.84     46.75 o
   7   8   8     1570.24     1520.21     32.18 o
  -7   9   8     3606.61     3497.28     98.28 o
  -6   9   8      354.75      501.50     33.37 o
  -5   9   8      943.96     1006.81     17.72 o
  -4   9   8     3329.68     3532.47    417.10 o
  -3   9   8     6742.55     7489.79    216.33 o
  -2   9   8    11091.13    11777.69    723.05 o
  -1   9   8    11585.18    10522.56    391.67 o
   0   9   8     2285.25     2152.16    313.69 o
   1   9   8    12351.76    12264.50   1179.80 o
   2   9   8    11535.36    10239.31    809.27 o
   3   9   8     6830.00     7013.86    268.21 o
   4   9   8     4050.77     4166.05     54.95 o
   5   9   8      807.48      926.61     45.93 o
   6   9   8      180.67      136.06     29.32 o
   7   9   8     3552.67     3256.44     41.29 o
  -7  10   8     1713.38     1763.64     76.24 o
  -6  10   8     1741.23     1746.91     22.52 o
  -5  10   8     2065.74     2362.19    239.51 o
  -4  10   8     3215.89     3531.55    179.75 o
  -3  10   8     6562.65     7032.75    377.33 o
  -2  10   8    10978.21    11321.13     99.58 o
  -1  10   8     2224.97     2199.22     46.38 o
   0  10   8     3780.43     3986.78     53.01 o
   1  10   8     1641.56     1566.47    263.69 o
   2  10   8    10058.52     8698.81    145.40 o
   3  10   8     6664.94     6458.17    310.51 o
   4  10   8     2649.59     2822.85    110.91 o
   5  10   8     2121.94     2321.72     54.97 o
   6  10   8     1611.41     1743.50     38.78 o
   7  10   8     1598.18     1546.20     50.54 o
  -6  11   8     1203.49     1309.57     64.53 o
  -5  11   8     3212.76     3192.31    181.22 o
  -4  11   8     1399.60     1490.83     61.75 o
  -3  11   8     2397.17     2692.70    259.70 o
  -2  11   8     7718.22     8100.99    404.37 o
  -1  11   8     2315.75     2128.77    281.07 o
   0  11   8     6313.76     6481.45     60.94 o
   1  11   8     2656.31     3098.92    366.29 o
   2  11   8     7643.04     7475.71    809.24 o
   3  11   8     2772.78     2852.37    318.65 o
   4  11   8     1609.46     1602.57     53.39 o
   5  11   8     3159.44     3377.69     62.26 o
   6  11   8     1499.79     1678.05     53.81 o
  -6  12   8      895.38      731.84    189.46 o
  -5  12   8     5336.20     5794.38    206.12 o
  -4  12   8      447.08      485.03     37.96 o
  -3  12   8     5496.78     5726.10    430.21 o
  -2  12   8     1710.55     1953.20    136.55 o
  -1  12   8     3124.04     2905.26     35.50 o
   0  12   8     6065.89     6826.19     71.80 o
   1  12   8     3603.88     3749.92    556.13 o
   2  12   8     2172.53     2422.18    324.99 o
   3  12   8     4981.49     4848.17    432.34 o
   4  12   8      330.23      374.83     46.65 o
   5  12   8     5871.09     6256.60    477.62 o
   6  12   8      964.24      874.15     43.69 o
  -6  13   8     1459.31     1328.30     67.93 o
  -5  13   8     3347.19     3693.63     69.93 o
  -4  13   8      406.08      542.02     56.01 o
  -3  13   8     1270.58     1287.76    182.61 o
  -2  13   8     3211.37     3395.82     51.78 o
  -1  13   8      281.62      282.95     25.98 o
   0  13   8    13391.25    13997.49     88.91 o
   1  13   8      462.62      430.16     29.99 o
   2  13   8     2871.56     2780.57    619.42 o
   3  13   8     1319.48     1408.59    115.38 o
   4  13   8      534.18      634.45     85.97 o
   5  13   8     2821.60     2745.00    355.98 o
   6  13   8     1525.93     1482.58    100.87 o
  -5  14   8     4568.28     4883.00     97.70 o
  -4  14   8      114.51      190.13     20.14 o
  -3  14   8     2673.34     2652.47     44.28 o
  -2  14   8     1415.04     1488.31     54.21 o
  -1  14   8      432.53      449.74     25.34 o
   0  14   8     3882.78     3827.02     57.49 o
   1  14   8      293.57      332.60     43.07 o
   2  14   8     1655.26     1870.41    225.90 o
   3  14   8     3094.99     3024.34    249.57 o
   4  14   8       88.36      101.86     48.40 o
   5  14   8     5114.88     5677.55    144.29 o
  -5  15   8     1268.89     1214.58     44.05 o
  -4  15   8      418.06      458.43     21.73 o
  -3  15   8     1084.27     1222.22    129.91 o
  -2  15   8     3761.80     4039.79    131.79 o
  -1  15   8     1243.67      999.03    129.33 o
   0  15   8     5396.19     5076.10     51.14 o
   1  15   8     1406.81     1472.39     50.12 o
   2  15   8     3105.32     2613.09     48.62 o
   3  15   8     1103.03     1054.48    105.31 o
   4  15   8      208.11      252.28     31.05 o
   5  15   8     1181.66     1175.76     86.98 o
  -4  16   8     2354.39     2411.65    102.28 o
  -3  16   8     3046.43     3203.76     31.51 o
  -2  16   8      762.69      858.22     36.68 o
  -1  16   8      686.71      651.63     79.46 o
   0  16   8     1048.06      970.77     43.08 o
   1  16   8     1220.12     1307.72     49.08 o
   2  16   8      853.80      876.68     43.20 o
   3  16   8     2917.86     3079.24    628.33 o
   4  16   8     1956.53     1994.35    166.09 o
  -3  17   8      368.10      404.60     23.09 o
  -2  17   8     1784.73     1950.15     63.21 o
  -1  17   8     2425.60     2297.99     75.47 o
   0  17   8     2426.33     2247.30     39.82 o
   1  17   8     2856.70     2874.57     56.50 o
   2  17   8     1545.64     1282.11     48.42 o
   3  17   8      551.46      695.28     40.77 o
  -2  18   8      598.08      564.64    108.75 o
  -1  18   8     1381.99     1303.44     38.84 o
   0  18   8      188.68      199.67     39.07 o
   1  18   8     1199.02     1073.79     39.33 o
   2  18   8      667.28      437.01     46.23 o
   0  19   8      226.39      276.61     40.16 o
   1   0   9    30262.23    29935.41    927.18 o
   2   0   9       14.35      147.17     16.93 o
   3   0   9    11560.69    11875.18    622.16 o
   4   0   9     1732.10     1858.90    137.23 o
   5   0   9     4486.71     4187.85    259.57 o
   6   0   9       70.74       90.20     17.20 o
   7   0   9     3754.60     3713.45     33.96 o
   8   0   9       14.35       93.98     16.57 o
  -8   1   9     1796.42     1876.79     56.03 o
  -7   1   9      281.10      386.77     31.44 o
  -6   1   9     5187.54     5475.70    156.51 o
  -5   1   9      341.24      447.30     49.47 o
  -4   1   9    29935.36    29479.64   2528.54 o
  -3   1   9     4467.93     4439.87    170.73 o
  -2   1   9    19696.05    19121.80   1147.94 o
  -1   1   9      356.11      512.63     22.02 o
   0   1   9      928.36      800.98     52.80 o
   1   1   9      247.20      399.42     45.31 o
   2   1   9    18103.32    17327.47    820.75 o
   3   1   9     4407.23     4508.69    220.06 o
   4   1   9    28660.18    28595.94   1133.14 o
   5   1   9      635.94      719.32     24.14 o
   6   1   9     5885.27     5565.69     34.22 o
   7   1   9      184.30      216.45     19.02 o
   8   1   9     1977.91     1939.95     86.15 o
  -8   2   9     1246.61     1219.73    139.28 o
  -7   2   9     3921.13     4015.47    435.25 o
  -6   2   9     1101.05     1185.04     45.27 o
  -5   2   9     1329.64     1181.81     89.36 o
  -4   2   9      149.06      182.53     16.64 o
  -3   2   9     8011.46     7970.20    272.30 o
  -2   2   9     4876.77     4659.29    334.11 o
  -1   2   9    21444.77    19942.63    272.99 o
   0   2   9     9576.81     8380.82    312.06 o
   1   2   9    23395.80    23275.63   1256.57 o
   2   2   9     5256.84     4745.58    489.32 o
   3   2   9     9406.56     9831.93    354.49 o
   4   2   9      194.67      262.95     52.07 o
   5   2   9     1757.99     1542.58     24.37 o
   6   2   9     1419.25     1377.40     29.76 o
   7   2   9     4200.97     4000.81     31.84 o
   8   2   9     1022.57      940.31     69.41 o
  -8   3   9      383.87      389.47     17.32 o
  -7   3   9     2070.11     2168.98    177.37 o
  -6   3   9     8773.54     8820.10    188.20 o
  -5   3   9     8871.32     8937.72    312.23 o
  -4   3   9    14973.82    15382.28   1214.69 o
  -3   3   9     5869.26     5856.46    250.35 o
  -2   3   9     4731.14     4432.68    437.53 o
  -1   3   9     1858.01     1577.88     73.56 o
   0   3   9     2784.51     2994.03    144.50 o
   1   3   9     2171.84     2231.74    161.64 o
   2   3   9     4093.27     3995.82    206.24 o
   3   3   9     4928.89     4919.20    248.47 o
   4   3   9    14710.11    14775.15   1215.47 o
   5   3   9     8549.88     7884.80     41.30 o
   6   3   9     9094.19     8025.06     41.60 o
   7   3   9     2225.55     2319.89     33.88 o
   8   3   9      433.54      419.00     30.72 o
  -8   4   9     2550.54     2366.97    308.73 o
  -7   4   9      594.22      693.83     28.69 o
  -6   4   9     4145.92     4392.24    184.27 o
  -5   4   9      462.97      544.87     42.38 o
  -4   4   9     1028.87     1146.60    160.01 o
  -3   4   9      682.17      791.34     47.74 o
  -2   4   9     5621.23     5581.72    350.32 o
  -1   4   9    16404.11    14330.63    571.56 o
   0   4   9    59028.03    58280.82   2828.69 o
   1   4   9    16493.41    15544.25   1511.56 o
   2   4   9     6647.60     6577.60    444.22 o
   3   4   9      635.00      741.20     16.60 o
   4   4   9      987.53     1078.27     34.24 o
   5   4   9      528.28      484.82     23.63 o
   6   4   9     4379.86     4153.55     41.30 o
   7   4   9      682.94      595.09     22.72 o
   8   4   9     2201.62     1767.93     28.24 o
  -8   5   9      614.20      621.92     36.93 o
  -7   5   9     2086.34     2175.86     22.22 o
  -6   5   9     1484.99     1623.67     22.91 o
  -5   5   9    23348.56    24697.76    630.25 o
  -4   5   9     5551.08     5686.32    449.41 o
  -3   5   9     7504.16     6893.85    890.44 o
  -2   5   9      250.56      293.52     21.29 o
  -1   5   9     5496.75     4512.30    268.14 o
   0   5   9      236.73      391.37     21.04 o
   1   5   9     5827.59     5037.50    476.10 o
   2   5   9      317.78      371.12     25.34 o
   3   5   9     6686.75     6486.82     42.20 o
   4   5   9     5922.31     5570.40     48.86 o
   5   5   9    23904.70    21691.23     68.99 o
   6   5   9     1475.33     1512.48     35.33 o
   7   5   9     2322.67     2130.87     37.22 o
   8   5   9      608.73      545.64     33.56 o
  -7   6   9       72.99      116.19     13.61 o
  -6   6   9     3672.56     4046.78    307.79 o
  -5   6   9      420.95      537.15     36.40 o
  -4   6   9     1093.11     1233.41     72.85 o
  -3   6   9      303.21      405.33     32.25 o
  -2   6   9    12499.77    12491.08    551.91 o
  -1   6   9     1270.20     1318.66    108.38 o
   0   6   9    47410.69    52339.30   4652.91 o
   1   6   9     1015.75     1081.52     96.48 o
   2   6   9    10798.86    10576.14    462.08 o
   3   6   9      235.04      375.85     85.00 o
   4   6   9     1120.19     1229.00     30.78 o
   5   6   9      318.31      379.37     26.96 o
   6   6   9     3297.24     3106.67     42.14 o
   7   6   9      132.29      135.88     23.02 o
  -7   7   9     3237.10     3339.29    106.21 o
  -6   7   9      315.80      337.25     20.13 o
  -5   7   9    12901.96    13866.38    249.24 o
  -4   7   9      633.31      598.32     33.43 o
  -3   7   9    11252.82    11751.30    532.78 o
  -2   7   9      452.08      473.21     42.56 o
  -1   7   9     6242.66     5558.73    189.54 o
   0   7   9       41.91      162.24     29.16 o
   1   7   9     5575.94     4777.07     49.20 o
   2   7   9      557.14      629.71     23.23 o
   3   7   9    12643.64    13510.59     48.04 o
   4   7   9      480.33      459.43     22.81 o
   5   7   9    12851.09    12051.75     59.21 o
   6   7   9      319.19      351.62     34.90 o
   7   7   9     2615.93     2315.26     33.40 o
  -7   8   9      285.31      296.88     17.47 o
  -6   8   9     3412.72     3528.06    188.44 o
  -5   8   9      168.02      182.57     15.55 o
  -4   8   9      699.92      814.75     34.24 o
  -3   8   9      365.48      456.56    115.75 o
  -2   8   9    14364.73    14661.84    261.04 o
  -1   8   9     3998.02     3454.68     35.02 o
   0   8   9    22062.65    24588.89   4071.99 o
   1   8   9     4661.61     4125.76     34.31 o
   2   8   9    12286.01    10507.10   1836.11 o
   3   8   9      368.88      411.28     36.96 o
   4   8   9      792.41      982.08     25.77 o
   5   8   9      182.91      166.05     28.05 o
   6   8   9     2912.72     2891.30     46.56 o
   7   8   9      424.10      461.34     27.69 o
  -7   9   9     1675.01     1634.12     28.06 o
  -6   9   9      970.40      953.60     73.55 o
  -5   9   9     7205.32     7317.08    170.25 o
  -4   9   9     4721.52     4906.66    298.11 o
  -3   9   9     5701.37     6103.17    726.57 o
  -2   9   9     1595.00     1696.60     82.31 o
  -1   9   9     4684.45     4507.99    230.96 o
   0   9   9     1023.62     1028.53    335.90 o
   1   9   9     4609.37     4410.87    281.82 o
   2   9   9     1843.98     1587.37     38.49 o
   3   9   9     6137.69     5974.61    457.37 o
   4   9   9     4912.87     5031.25    265.13 o
   5   9   9     6948.05     7283.33     67.30 o
   6   9   9      881.61      933.34     44.59 o
   7   9   9     1692.46     1624.35     47.27 o
  -7  10   9     1225.28     1202.24     70.97 o
  -6  10   9     2317.56     2419.05    107.30 o
  -5  10   9      602.77      554.77    148.75 o
  -4  10   9     2944.95     3126.41    432.60 o
  -3  10   9     2043.27     2258.06     92.89 o
  -2  10   9     2289.60     2355.17    101.66 o
  -1  10   9     6795.77     6322.19    166.95 o
   0  10   9     6920.62     7602.91     74.86 o
   1  10   9     6802.53     7116.91    499.50 o
   2  10   9     3028.23     2759.09    182.90 o
   3  10   9     2144.69     2043.29    218.43 o
   4  10   9     3069.85     3051.50     99.58 o
   5  10   9      605.05      606.53     28.11 o
   6  10   9     2208.11     2553.19     55.15 o
   7  10   9     1227.74     1232.31     51.08 o
  -6  11   9     4036.48     4115.58    261.85 o
  -5  11   9     3426.23     3685.46    180.83 o
  -4  11   9     7004.05     7747.53    454.12 o
  -3  11   9      478.62      684.16     60.53 o
  -2  11   9     2009.00     2036.19    245.42 o
  -1  11   9     3419.86     3544.05    149.84 o
   0  11   9       57.37      179.98     51.61 o
   1  11   9     3244.57     3469.36    364.34 o
   2  11   9     2030.06     1817.07    197.12 o
   3  11   9      295.38      325.98     45.56 o
   4  11   9     7315.72     7303.36    103.73 o
   5  11   9     3151.56     3375.05    293.64 o
   6  11   9     3807.91     4083.39    182.05 o
  -6  12   9      675.26      638.25     31.26 o
  -5  12   9      194.93      185.68     15.59 o
  -4  12   9      695.60      821.61     21.07 o
  -3  12   9     1387.69     1517.85     77.36 o
  -2  12   9      207.01      232.95     25.98 o
  -1  12   9    11150.30    10413.16    347.21 o
   0  12   9     7035.62     7140.09     61.31 o
   1  12   9    10839.46    11859.09   1671.45 o
   2  12   9      510.80      516.80    145.59 o
   3  12   9     1603.68     1589.85     90.15 o
   4  12   9      679.94      644.40    107.82 o
   5  12   9      233.52      181.06     35.41 o
   6  12   9      711.96      730.58     27.96 o
  -6  13   9     4676.62     4913.10     31.70 o
  -5  13   9      203.66      197.52     21.12 o
  -4  13   9     7029.65     7196.99    729.52 o
  -3  13   9       26.15      132.10     56.76 o
  -2  13   9     3424.06     3537.61    194.97 o
  -1  13   9      177.50      270.75     51.92 o
   0  13   9       26.44       56.22     33.20 o
   1  13   9      213.52      243.96     43.86 o
   2  13   9     3140.15     3180.58    478.00 o
   3  13   9       17.19       66.38     25.27 o
   4  13   9     6926.67     6183.51    219.13 o
   5  13   9      229.72      262.62     20.14 o
   6  13   9     4937.11     5084.40    214.41 o
  -5  14   9      198.39      173.64     21.32 o
  -4  14   9       87.60      143.53     19.40 o
  -3  14   9     1314.13     1472.22     66.48 o
  -2  14   9       42.53       51.79     21.76 o
  -1  14   9     9155.91     8422.83    373.76 o
   0  14   9       40.97       54.94     30.83 o
   1  14   9     9513.51     9357.21     63.46 o
   2  14   9       52.35      131.40     51.22 o
   3  14   9     1458.07     1594.38    275.52 o
   4  14   9       54.14       89.20     21.37 o
   5  14   9      221.88      203.55     74.15 o
  -5  15   9      548.58      474.62     22.09 o
  -4  15   9     5739.93     5934.62     37.82 o
  -3  15   9     1028.55     1110.99     24.11 o
  -2  15   9     1343.95     1475.23    124.23 o
  -1  15   9      373.81      313.29     28.15 o
   0  15   9       25.37      127.82     28.29 o
   1  15   9      509.55      486.74     45.38 o
   2  15   9     1516.06     1388.42     44.12 o
   3  15   9      776.19      839.19    102.94 o
   4  15   9     5906.86     6099.54    540.16 o
   5  15   9      472.26      442.57     33.81 o
  -4  16   9       19.43       51.21     20.95 o
  -3  16   9     1427.50     1498.40     27.80 o
  -2  16   9     1831.53     1950.58     88.63 o
  -1  16   9     3593.23     3299.80     51.66 o
   0  16   9      982.33     1017.89     43.93 o
   1  16   9     2998.02     2808.09     44.74 o
   2  16   9     2085.22     1907.10     37.88 o
   3  16   9     1250.57     1559.32     26.70 o
   4  16   9       24.13       28.36     36.59 o
  -3  17   9     2975.11     3056.31    342.04 o
  -2  17   9      946.35      971.88    119.11 o
  -1  17   9        2.26       65.00     27.68 o
   0  17   9       14.89       67.79     26.78 o
   1  17   9       30.24       50.40     45.37 o
   2  17   9      874.15      764.28     34.60 o
   3  17   9     2773.63     2380.94     48.01 o
  -2  18   9     1839.71     1641.53    237.54 o
  -1  18   9      656.96      531.47     42.47 o
   0  18   9     2762.51     2641.35     48.31 o
   1  18   9      457.10      459.16     46.16 o
   2  18   9     1887.05     2088.03     52.79 o
   0   0  10     5316.98     4174.16     53.22 o
   1   0  10     1786.19     1882.94     51.96 o
   2   0  10     2476.10     2517.51    195.66 o
   3   0  10    17628.70    16876.34   1404.93 o
   4   0  10     3078.44     3165.58    287.25 o
   5   0  10    10406.85    10466.72   1008.43 o
   6   0  10     2288.64     2378.45     93.20 o
   7   0  10     5346.79     5012.98     38.15 o
   8   0  10     1206.19     1366.46    135.34 o
  -8   1  10     5089.10     4843.23    572.55 o
  -7   1  10      742.36      761.78     17.98 o
  -6   1  10     1543.75     1542.04    129.96 o
  -5   1  10     3440.25     3621.72    316.72 o
  -4   1  10     1943.72     1987.38    150.54 o
  -3   1  10      973.13     1014.47    110.91 o
  -2   1  10    14654.04    14106.23   1360.98 o
  -1   1  10     9079.35     8607.31    283.22 o
   0   1  10    20686.47    18845.29    872.01 o
   1   1  10     8385.60     8329.55    273.75 o
   2   1  10    15934.89    15243.74   1185.53 o
   3   1  10     1375.00     1375.65     64.66 o
   4   1  10     1850.43     1868.56    218.33 o
   5   1  10     3179.89     3436.20    168.23 o
   6   1  10     2129.48     1924.13     25.28 o
   7   1  10     1150.21     1212.13     30.24 o
   8   1  10     4777.51     4476.28    675.54 o
  -8   2  10      515.88      564.85     89.36 o
  -7   2  10     2392.14     2492.22     25.88 o
  -6   2  10     5069.57     5117.78    360.80 o
  -5   2  10    12303.86    12322.53    861.08 o
  -4   2  10     5579.73     5883.23    453.43 o
  -3   2  10    16632.04    15983.12    296.77 o
  -2   2  10      538.75      577.73     73.02 o
  -1   2  10     5155.58     4969.01     47.80 o
   0   2  10    11682.94    10210.60    402.98 o
   1   2  10     5795.35     5224.87    505.63 o
   2   2  10     1409.54     1586.68     97.57 o
   3   2  10    15266.63    14908.89    848.99 o
   4   2  10     6059.70     6359.72    566.83 o
   5   2  10    12951.89    12753.29   1030.84 o
   6   2  10     4730.73     4451.36     38.09 o
   7   2  10     2512.19     2534.49     34.67 o
   8   2  10      652.82      723.16     31.93 o
  -8   3  10     2522.04     2456.86    192.26 o
  -7   3  10      481.06      476.49     42.80 o
  -6   3  10     2930.69     3049.32    118.75 o
  -5   3  10     6015.76     6437.22    621.56 o
  -4   3  10     3793.06     4030.88    314.57 o
  -3   3  10      451.26      510.85     40.41 o
  -2   3  10     5407.12     5227.04    319.61 o
  -1   3  10    19853.43    18509.02    378.12 o
   0   3  10    16245.38    15337.07    534.26 o
   1   3  10    18990.24    17524.53   1537.03 o
   2   3  10     6482.27     6349.93    470.92 o
   3   3  10      615.93      781.57     66.38 o
   4   3  10     3620.84     3640.38    385.24 o
   5   3  10     5688.53     5497.63     43.63 o
   6   3  10     3895.84     3689.17     38.20 o
   7   3  10      706.12      624.36     23.08 o
   8   3  10     2126.18     1752.50     28.79 o
  -7   4  10     1480.69     1579.56     30.78 o
  -6   4  10     8698.31     9085.46    459.23 o
  -5   4  10     5404.70     5735.02    484.16 o
  -4   4  10     8153.97     8397.50    465.49 o
  -3   4  10     2320.83     2487.97    203.29 o
  -2   4  10     2733.42     2634.58     45.22 o
  -1   4  10     6350.18     6540.74    582.20 o
   0   4  10     6569.27     6000.88    336.51 o
   1   4  10     7543.74     6630.86    666.09 o
   2   4  10     2269.39     2291.15    119.34 o
   3   4  10     2241.23     2291.09    132.69 o
   4   4  10     9200.92     9735.54   1121.11 o
   5   4  10     5197.68     5190.72     43.68 o
   6   4  10     8390.79     7401.20     42.50 o
   7   4  10     1127.63      983.86     24.96 o
  -7   5  10     4550.27     4945.26    235.69 o
  -6   5  10     2116.00     2446.97    208.04 o
  -5   5  10     1182.04     1246.52     33.75 o
  -4   5  10     3765.81     3900.58    237.80 o
  -3   5  10     2525.60     2403.93    365.42 o
  -2   5  10     2539.60     2485.89    114.11 o
  -1   5  10    20903.17    19376.89    466.28 o
   0   5  10     6191.20     6231.30    497.02 o
   1   5  10    20001.86    19367.59   1539.91 o
   2   5  10     1905.64     1913.75    117.82 o
   3   5  10     2819.60     3057.46     67.34 o
   4   5  10     4620.22     4805.84    369.42 o
   5   5  10     1285.80     1206.17     28.24 o
   6   5  10     2049.14     2106.91     30.43 o
   7   5  10     3993.23     3558.10     41.66 o
  -7   6  10      621.61      779.67     18.07 o
  -6   6  10     5294.92     5540.39    176.71 o
  -5   6  10     1018.36     1048.32     61.79 o
  -4   6  10    11873.43    12940.13    449.04 o
  -3   6  10      353.74      425.55     22.41 o
  -2   6  10     9082.25     8379.70    176.80 o
  -1   6  10     9452.45     8612.96    580.99 o
   0   6  10      413.39      439.50     34.18 o
   1   6  10     8533.55     7902.29    529.87 o
   2   6  10     8629.89     8273.05    523.65 o
   3   6  10      664.60      672.10     61.56 o
   4   6  10    12302.28    12423.78    516.13 o
   5   6  10     1069.91      983.22     29.75 o
   6   6  10     4875.72     4534.37     46.82 o
   7   6  10      307.47      332.35     25.02 o
  -7   7  10     3605.07     3669.39    259.98 o
  -6   7  10     1422.89     1588.47     61.72 o
  -5   7  10      856.02      947.24     15.14 o
  -4   7  10     6434.85     6667.69    325.07 o
  -3   7  10     5815.00     6218.52    274.95 o
  -2   7  10      508.45      503.08     63.89 o
  -1   7  10    18464.77    16620.65    444.07 o
   0   7  10       28.29       91.86     25.85 o
   1   7  10    15991.06    14847.60    629.53 o
   2   7  10      234.82      249.96     41.32 o
   3   7  10     5189.64     5347.89     47.66 o
   4   7  10     7349.94     7600.23     52.30 o
   5   7  10      669.76      582.19     29.20 o
   6   7  10     1204.34     1154.17     39.08 o
   7   7  10     3533.10     3068.91     36.98 o
  -7   8  10      285.12      339.09     54.90 o
  -6   8  10     2727.69     2981.24     48.16 o
  -5   8  10      720.42      728.94     60.46 o
  -4   8  10    11780.80    12581.25    947.81 o
  -3   8  10     2593.68     2709.79    185.70 o
  -2   8  10     4876.74     4865.80     82.76 o
  -1   8  10     2303.86     1973.04     56.75 o
   0   8  10      558.22      564.67     88.72 o
   1   8  10     2402.59     2362.60     27.08 o
   2   8  10     4799.96     4528.67    249.73 o
   3   8  10     2702.81     2687.72     43.74 o
   4   8  10    12785.59    13410.89    446.51 o
   5   8  10      409.06      414.15     21.18 o
   6   8  10     2256.44     2094.42     45.52 o
   7   8  10      470.22      573.12     40.53 o
  -7   9  10     2352.44     2374.66     44.40 o
  -6   9  10      736.10      713.11     17.63 o
  -5   9  10      531.93      649.22     28.07 o
  -4   9  10     2066.80     2280.08    215.36 o
  -3   9  10     3931.43     4269.58    460.65 o
  -2   9  10     5052.80     4896.36     70.23 o
  -1   9  10    10089.74     9046.16     77.73 o
   0   9  10      887.49     1011.02    148.70 o
   1   9  10     9607.18    10262.87    841.02 o
   2   9  10     5740.36     4973.11    191.31 o
   3   9  10     3989.52     3873.52     78.63 o
   4   9  10     1812.51     1919.22    187.40 o
   5   9  10      505.40      558.16     43.68 o
   6   9  10      663.28      645.43     33.50 o
   7   9  10     2168.11     2090.23     50.24 o
  -6  10  10     1519.82     1566.33    115.43 o
  -5  10  10     4086.41     4226.49    450.65 o
  -4  10  10     4864.09     5095.75    495.57 o
  -3  10  10     4932.08     5157.43    664.62 o
  -2  10  10     3230.41     3157.27    112.97 o
  -1  10  10     1075.54      845.04     44.84 o
   0  10  10     1321.52     1276.23     53.21 o
   1  10  10     1500.76     1593.14    117.51 o
   2  10  10     3289.62     2976.95     31.80 o
   3  10  10     5296.74     4697.55    706.74 o
   4  10  10     4779.22     4645.88    210.66 o
   5  10  10     4112.51     4217.14     33.53 o
   6  10  10     1581.03     1681.39     57.63 o
  -6  11  10     1120.74     1043.97     21.12 o
  -5  11  10      421.34      573.26     19.85 o
  -4  11  10     1198.53     1228.86    189.70 o
  -3  11  10     1463.66     1477.40    143.84 o
  -2  11  10     5177.95     5205.35    329.18 o
  -1  11  10     4856.37     4463.50    127.58 o
   0  11  10    18398.46    19348.82     95.45 o
   1  11  10     5399.24     5942.93    629.53 o
   2  11  10     5494.95     5671.38    161.88 o
   3  11  10     1660.96     1542.31     61.24 o
   4  11  10      711.29      737.63     25.55 o
   5  11  10      442.22      538.02     43.56 o
   6  11  10     1227.64     1374.58     61.99 o
  -6  12  10      659.82      823.56     86.79 o
  -5  12  10     7474.95     7728.66    984.18 o
  -4  12  10     1239.12     1426.04    246.48 o
  -3  12  10     2550.16     2818.10    612.40 o
  -2  12  10      835.08      807.32     25.28 o
  -1  12  10     1376.70     1295.84    115.38 o
   0  12  10     1407.21     1486.93     50.30 o
   1  12  10     1370.64     1467.79    193.17 o
   2  12  10      738.36      765.02     95.37 o
   3  12  10     2405.77     2218.38    113.81 o
   4  12  10      878.47     1093.41    107.28 o
   5  12  10     7577.71     8438.19    708.50 o
   6  12  10      779.48      885.81     58.56 o
  -5  13  10     1127.36     1167.79    151.57 o
  -4  13  10      327.21      346.64     19.93 o
  -3  13  10      834.26      881.84    141.27 o
  -2  13  10     2779.66     2601.81     32.86 o
  -1  13  10      634.96      587.76     26.78 o
   0  13  10    12189.55    12687.77     76.77 o
   1  13  10      722.27      702.35     45.81 o
   2  13  10     3217.27     3503.09    387.69 o
   3  13  10      794.25      835.95    121.06 o
   4  13  10      190.78      239.22     42.71 o
   5  13  10     1432.62     1374.81    278.51 o
  -5  14  10     4176.64     4281.16     61.61 o
  -4  14  10      115.60       66.64     28.35 o
  -3  14  10     4494.97     4833.83    756.34 o
  -2  14  10     1534.00     1514.62     30.48 o
  -1  14  10      826.69      900.80     31.86 o
   0  14  10     2991.43     2961.36     50.74 o
   1  14  10      982.76      745.60     46.41 o
   2  14  10     1155.34     1396.85    152.91 o
   3  14  10     3950.98     3853.53    376.19 o
   4  14  10       71.07      144.02     31.05 o
   5  14  10     4207.54     3746.54     55.18 o
  -4  15  10      104.24      149.75     35.62 o
  -3  15  10      647.64      674.84     63.22 o
  -2  15  10     2719.02     2573.41     59.25 o
  -1  15  10      630.16      679.36     38.96 o
   0  15  10     3807.51     3850.26     51.66 o
   1  15  10      497.74      505.10     44.41 o
   2  15  10     2810.01     2793.17     50.44 o
   3  15  10      610.79      681.50     24.50 o
   4  15  10       71.52       77.96     26.90 o
  -3  16  10     2400.58     2380.08    414.55 o
  -2  16  10     1302.64     1308.86     26.27 o
  -1  16  10      846.31     1032.69     40.23 o
   0  16  10     1573.30     1625.92     43.63 o
   1  16  10      795.65      895.81     46.17 o
   2  16  10     1180.45     1104.03     46.54 o
   3  16  10     2631.39     2705.40    360.99 o
  -3  17  10      683.59      684.82     80.91 o
  -2  17  10      867.48      863.83     61.42 o
  -1  17  10     1654.31     1507.27     43.94 o
   0  17  10      861.49      726.23     39.75 o
   1  17  10     1429.19     1492.64     49.45 o
   2  17  10      673.38      908.92     47.68 o
   3  17  10      934.18      704.54     33.14 o
  -1  18  10      683.69      680.81     32.23 o
   0  18  10      103.09      156.17     37.80 o
   1  18  10      865.92      866.06     45.38 o
   1   0  11     6993.61     7141.28    359.85 o
   2   0  11     9760.92     9418.41    878.82 o
   3   0  11     1359.43     1256.01    118.52 o
   4   0  11    14869.72    14721.76    694.24 o
   5   0  11      284.23      314.00     20.49 o
   6   0  11     3581.15     3850.66    216.43 o
   7   0  11     1068.55      945.62     22.48 o
  -7   1  11     4150.29     3964.29     36.81 o
  -6   1  11     3113.41     3275.44    362.79 o
  -5   1  11      579.25      551.12     50.65 o
  -4   1  11     6850.57     6888.15    395.64 o
  -3   1  11     8494.44     8339.33    678.36 o
  -2   1  11     4888.12     5030.34    314.98 o
  -1   1  11    12329.60    11324.67    156.15 o
   0   1  11      712.48      600.18     15.05 o
   1   1  11    15336.17    14397.20    542.44 o
   2   1  11     4324.82     4372.84    211.06 o
   3   1  11     8423.65     9410.21    694.47 o
   4   1  11     7982.39     8013.76    410.36 o
   5   1  11      719.28      765.84     17.90 o
   6   1  11     2899.03     2540.67     33.34 o
   7   1  11     4112.34     3881.30     31.47 o
  -7   2  11     2800.96     3059.59    201.86 o
  -6   2  11     3468.87     3651.28    286.64 o
  -5   2  11     2897.49     3064.27    256.55 o
  -4   2  11    12246.59    12179.54    637.45 o
  -3   2  11     2917.68     3186.64    187.61 o
  -2   2  11     9206.22     8859.68    507.59 o
  -1   2  11     6690.57     6571.73    123.63 o
   0   2  11     7615.21     7072.52    268.64 o
   1   2  11     5355.04     5089.04    365.85 o
   2   2  11     9592.17     9347.89    796.09 o
   3   2  11     2936.47     3068.03    124.09 o
   4   2  11     8612.02     8779.98    609.62 o
   5   2  11     2735.94     2676.93     95.00 o
   6   2  11     3591.48     3517.64     30.56 o
   7   2  11     2571.46     2294.40     28.67 o
  -7   3  11     2277.23     2420.40    159.51 o
  -6   3  11     2894.76     2871.83    162.38 o
  -5   3  11     3955.05     3984.11    423.06 o
  -4   3  11     2213.32     2169.49    204.46 o
  -3   3  11     3603.91     3764.05    292.94 o
  -2   3  11     8925.01     8678.70    418.63 o
  -1   3  11    12364.85    10962.73    456.45 o
   0   3  11    14047.78    13096.72    558.15 o
   1   3  11    14946.02    14366.39   1241.36 o
   2   3  11     9901.03     9305.63    602.22 o
   3   3  11     3769.02     3973.74    292.65 o
   4   3  11     2761.28     2764.65     83.62 o
   5   3  11     3654.40     3292.94     38.45 o
   6   3  11     2744.75     2452.10     28.79 o
   7   3  11     2547.78     2465.80     29.03 o
  -7   4  11     1729.16     1847.64    124.36 o
  -6   4  11     2636.76     2759.95    148.97 o
  -5   4  11     9168.27    10094.34    648.50 o
  -4   4  11     5516.41     5581.12    230.04 o
  -3   4  11     6152.54     6478.16    391.03 o
  -2   4  11     3135.54     3193.27     75.39 o
  -1   4  11     5002.34     4453.33    184.87 o
   0   4  11    14878.62    14640.64   1203.69 o
   1   4  11     5489.05     5398.09    408.56 o
   2   4  11     3246.96     3351.88    257.83 o
   3   4  11     5382.72     5826.71    263.63 o
   4   4  11     4810.20     4915.10    181.51 o
   5   4  11     8697.67     8260.02     45.54 o
   6   4  11     2552.71     2479.61     38.13 o
   7   4  11     2095.12     1985.51     37.03 o
  -7   5  11     1004.78     1046.25     78.63 o
  -6   5  11     2494.39     2564.27    206.96 o
  -5   5  11     3481.80     3523.72    130.66 o
  -4   5  11      418.47      510.70     56.87 o
  -3   5  11     3871.79     4203.65    417.83 o
  -2   5  11     4780.06     4620.79    124.20 o
  -1   5  11     5345.65     4821.01    194.24 o
   0   5  11    27656.54    25832.21   2505.80 o
   1   5  11     4676.71     4711.55    326.68 o
   2   5  11     4088.36     4224.10    357.21 o
   3   5  11     4199.96     4737.85    124.43 o
   4   5  11      536.77      584.42     27.93 o
   5   5  11     2754.09     2975.45    341.22 o
   6   5  11     2365.79     2241.32     30.43 o
   7   5  11     1309.65     1118.73     37.27 o
  -7   6  11     2115.25     2206.68    221.71 o
  -6   6  11     1591.40     1588.62     92.34 o
  -5   6  11     9605.77    10149.97    528.07 o
  -4   6  11      445.70      554.53     57.58 o
  -3   6  11     6836.38     7009.45    351.95 o
  -2   6  11     6050.09     5867.11     37.20 o
  -1   6  11     2612.86     2486.73    165.10 o
   0   6  11     6894.65     7404.37    487.40 o
   1   6  11     2421.60     2129.59    193.09 o
   2   6  11     7044.95     7147.92    606.03 o
   3   6  11     8093.72     7843.44    236.74 o
   4   6  11      627.07      675.80     29.81 o
   5   6  11    10204.97    11114.04    937.11 o
   6   6  11     1739.04     1686.36     40.18 o
   7   6  11     1675.37     1606.72     39.21 o
  -7   7  11     1105.70     1206.86     79.58 o
  -6   7  11     1539.44     1634.95     55.42 o
  -5   7  11     1998.21     2102.23    201.47 o
  -4   7  11     1297.44     1365.02     83.40 o
  -3   7  11     6956.13     7606.41    531.42 o
  -2   7  11     7356.39     6954.62    372.32 o
  -1   7  11      403.96      488.82     20.55 o
   0   7  11    10392.06    10403.46    836.03 o
   1   7  11      741.53      776.01     47.81 o
   2   7  11     6288.88     5474.35     31.46 o
   3   7  11     6600.11     6623.18    308.33 o
   4   7  11     1515.11     1620.24     73.75 o
   5   7  11     1490.94     1599.89    128.69 o
   6   7  11     1163.64     1056.35     39.69 o
   7   7  11     1323.46     1178.35     31.69 o
  -7   8  11     1443.32     1545.95     26.76 o
  -6   8  11      707.89      800.16     62.23 o
  -5   8  11     5384.09     5601.32    308.60 o
  -4   8  11      508.29      574.73     45.98 o
  -3   8  11    10076.43    10176.34    882.25 o
  -2   8  11     6447.49     6092.64    229.48 o
  -1   8  11     2141.10     2138.86     33.16 o
   0   8  11      714.59      893.82     36.87 o
   1   8  11     1683.15     1559.91     99.34 o
   2   8  11     6109.92     5824.61    686.47 o
   3   8  11    11497.12    10772.18    714.40 o
   4   8  11      760.84      982.33     26.65 o
   5   8  11     5391.24     5754.39     35.25 o
   6   8  11      482.94      436.60     17.91 o
   7   8  11     1241.27     1210.80     43.63 o
  -6   9  11     1046.58     1044.21     48.23 o
  -5   9  11     1266.57     1258.49     69.07 o
  -4   9  11     2270.34     2436.87    215.03 o
  -3   9  11     2514.67     2933.18    354.79 o
  -2   9  11     4401.13     4080.68     34.18 o
  -1   9  11     3640.14     3224.47     90.21 o
   0   9  11     7278.03     6987.54    640.62 o
   1   9  11     2728.25     2621.53    170.00 o
   2   9  11     4221.25     4116.93     98.50 o
   3   9  11     2689.65     2539.89    166.78 o
   4   9  11     2582.52     2687.38    190.89 o
   5   9  11     1159.24     1211.18     22.19 o
   6   9  11      903.02      902.75     20.22 o
  -6  10  11     2325.11     2507.60    173.98 o
  -5  10  11     3940.27     4067.01    357.45 o
  -4  10  11     2471.36     2676.71    391.74 o
  -3  10  11     3210.37     3242.40    592.40 o
  -2  10  11     2712.87     2670.68    110.25 o
  -1  10  11     5456.23     5451.19    121.96 o
   0  10  11     2476.44     2903.95     40.44 o
   1  10  11     5174.07     6086.84    365.03 o
   2  10  11     2543.28     2335.73    140.92 o
   3  10  11     2671.76     2279.39     88.51 o
   4  10  11     2638.71     2804.52     98.48 o
   5  10  11     3318.57     3602.19    338.57 o
   6  10  11     1901.20     2113.05     30.13 o
  -6  11  11     2421.07     2397.68    235.32 o
  -5  11  11      930.74      960.01     58.59 o
  -4  11  11     2464.75     2792.03    406.64 o
  -3  11  11     1179.94     1303.35     37.24 o
  -2  11  11      113.70      159.13     35.71 o
  -1  11  11     6271.21     6145.44    415.31 o
   0  11  11     3713.45     4020.06     56.34 o
   1  11  11     5975.68     6527.00    465.85 o
   2  11  11      425.79      511.02    114.90 o
   3  11  11     1111.97     1184.94     25.75 o
   4  11  11     3001.77     2846.64    135.43 o
   5  11  11     1042.48     1074.68    138.88 o
   6  11  11     2467.20     2330.36    300.30 o
  -5  12  11     1504.89     1585.75    174.65 o
  -4  12  11     4282.30     4434.84    572.06 o
  -3  12  11       92.60      104.76     68.36 o
  -2  12  11     2319.40     2278.23    189.42 o
  -1  12  11     5251.66     5164.44    292.25 o
   0  12  11      153.29      254.07     41.44 o
   1  12  11     4937.69     5685.33    491.92 o
   2  12  11     2044.06     1920.30    189.56 o
   3  12  11       11.57        5.98     50.04 o
   4  12  11     4112.25     3993.87    122.22 o
   5  12  11     1584.05     1449.83     40.87 o
  -5  13  11      391.23      300.23     20.81 o
  -4  13  11     2056.74     2272.87    320.19 o
  -3  13  11      729.35      757.91     24.09 o
  -2  13  11      453.39      542.92     61.31 o
  -1  13  11     7320.20     6727.03     77.05 o
   0  13  11      461.22      467.23     42.23 o
   1  13  11     6617.25     6785.18     56.50 o
   2  13  11      308.00      437.79     32.29 o
   3  13  11      986.97     1174.19    124.97 o
   4  13  11     2100.83     1888.66     25.94 o
   5  13  11      505.44      535.64     26.42 o
  -4  14  11     3078.30     3056.13    252.67 o
  -3  14  11      675.83      668.70     43.23 o
  -2  14  11     1504.24     1512.86    154.89 o
  -1  14  11     2054.93     2110.29     41.94 o
   0  14  11      401.26      601.60     39.74 o
   1  14  11     2170.34     2206.60     40.79 o
   2  14  11      964.81      921.82    124.52 o
   3  14  11      742.21      747.15    127.51 o
   4  14  11     3705.56     3659.08    272.59 o
  -4  15  11     1551.96     1640.99    310.63 o
  -3  15  11     1038.62     1064.06     67.50 o
  -2  15  11     1468.61     1631.84    140.62 o
  -1  15  11     3663.54     3391.70     47.96 o
   0  15  11      175.95      127.46     38.17 o
   1  15  11     2942.95     3183.53     55.59 o
   2  15  11     1594.26     1503.26     36.24 o
   3  15  11     1313.30     1568.06    158.64 o
   4  15  11     1233.58     1148.40    282.43 o
  -3  16  11     1432.26     1631.17    312.74 o
  -2  16  11     1622.11     1796.89    140.17 o
  -1  16  11      628.16      648.70     38.71 o
   0  16  11      314.90      328.84     36.77 o
   1  16  11      579.29      747.14     45.98 o
   2  16  11     1399.40     1688.00     47.93 o
   3  16  11     1261.21     1589.53    296.13 o
  -2  17  11     1698.06     1475.13    220.94 o
  -1  17  11     1210.24     1091.79     41.08 o
   0  17  11      812.48      704.22     38.05 o
   1  17  11     1104.65     1070.62     35.02 o
   2  17  11     1793.51     1697.47     40.12 o
   0   0  12    24147.28    21766.84    715.59 o
   1   0  12     4287.66     3873.42    139.98 o
   2   0  12    16822.30    16493.68   1003.30 o
   3   0  12      853.21     1016.90     99.46 o
   4   0  12       23.10       30.44     15.67 o
   5   0  12       42.93      129.42     16.87 o
   6   0  12      954.76      974.19     41.29 o
   7   0  12      748.75      804.97     30.17 o
  -7   1  12     2524.99     2400.97     28.25 o
  -6   1  12     1081.18     1288.43    109.92 o
  -5   1  12    10822.78    10949.05    509.10 o
  -4   1  12     1705.57     1751.36    126.47 o
  -3   1  12    18089.63    18391.11   1562.63 o
  -2   1  12     1659.48     1665.24     69.07 o
  -1   1  12     1744.42     1924.66    179.63 o
   0   1  12       92.59      229.75     17.23 o
   1   1  12     2121.32     1982.11     80.40 o
   2   1  12     1131.10     1144.94    156.81 o
   3   1  12    17898.52    17784.91   1683.28 o
   4   1  12     2141.32     2362.22    160.61 o
   5   1  12     9881.67    10647.60    677.11 o
   6   1  12      806.72      921.01     48.53 o
   7   1  12     3160.90     3060.79     38.13 o
  -7   2  12      704.11      691.44     25.14 o
  -6   2  12     1614.14     1596.19    211.35 o
  -5   2  12      726.77      755.73     19.98 o
  -4   2  12     1435.51     1508.14     68.43 o
  -3   2  12       72.86      255.39     60.84 o
  -2   2  12    12196.33    11855.30    229.73 o
  -1   2  12     8913.58     8329.97    278.76 o
   0   2  12    18502.14    19106.72   1956.58 o
   1   2  12     8169.93     7158.77    603.62 o
   2   2  12    13192.37    13367.99   1054.16 o
   3   2  12      330.73      388.14     64.13 o
   4   2  12     1296.52     1450.49    106.64 o
   5   2  12      910.77      976.14     53.13 o
   6   2  12     1675.44     1579.68     33.45 o
   7   2  12      246.99      163.33     31.74 o
  -7   3  12     1769.47     1807.70    144.77 o
  -6   3  12     4632.83     5248.35    296.49 o
  -5   3  12     6240.15     6373.82    304.68 o
  -4   3  12     8213.54     8184.84    491.28 o
  -3   3  12     6109.99     6143.53    715.57 o
  -2   3  12     1660.51     1611.32     39.10 o
  -1   3  12     1592.18     1813.21     33.30 o
   0   3  12      174.41      291.33     29.98 o
   1   3  12     1778.34     1690.91    146.25 o
   2   3  12     1170.94     1089.01     69.05 o
   3   3  12     5759.58     6072.94    328.43 o
   4   3  12     8515.14     9304.67    538.71 o
   5   3  12     6803.96     6734.15    232.26 o
   6   3  12     4825.58     4654.69     42.58 o
   7   3  12     1917.96     1655.24     35.88 o
  -7   4  12     2362.99     2435.83     50.83 o
  -6   4  12     1121.64     1084.11     90.31 o
  -5   4  12      299.17      323.02     20.28 o
  -4   4  12      288.59      389.08     14.92 o
  -3   4  12     2870.07     3107.45    281.94 o
  -2   4  12     4470.44     4320.35    271.62 o
  -1   4  12    15218.46    14133.31    329.61 o
   0   4  12    10111.33    10705.85    979.69 o
   1   4  12    15174.10    14218.55   1346.86 o
   2   4  12     4048.53     4214.48    408.77 o
   3   4  12     3554.89     3805.73    216.97 o
   4   4  12      492.54      587.67     16.95 o
   5   4  12      450.57      446.04     28.93 o
   6   4  12     1363.72     1395.48    106.53 o
   7   4  12     2362.25     2216.84     38.85 o
  -7   5  12     1282.67     1343.42     65.41 o
  -6   5  12     6901.65     7412.15    413.28 o
  -5   5  12     1188.98     1281.23     79.41 o
  -4   5  12    10126.87    10264.47   1366.05 o
  -3   5  12     3734.47     3921.71    266.78 o
  -2   5  12     8824.41     7735.35    293.49 o
  -1   5  12      238.89      373.39     25.69 o
   0   5  12     1937.10     1863.68     66.93 o
   1   5  12      350.75      460.76     26.05 o
   2   5  12     7638.60     7261.99    585.07 o
   3   5  12     3162.10     3233.07    110.62 o
   4   5  12    10909.06    11017.86    342.30 o
   5   5  12     1569.67     1651.77     78.12 o
   6   5  12     6889.68     7148.78    472.10 o
   7   5  12     1032.11      950.93     28.30 o
  -7   6  12     3984.64     4222.05    204.18 o
  -6   6  12      190.46      230.92     21.83 o
  -5   6  12      370.24      390.41     32.58 o
  -4   6  12     1510.16     1622.06    180.17 o
  -3   6  12     5729.42     5844.50    301.59 o
  -2   6  12     1377.22     1229.53     84.28 o
  -1   6  12    12718.21    11599.53    801.18 o
   0   6  12     2616.07     2821.29     80.06 o
   1   6  12    12613.02    12605.09    773.89 o
   2   6  12     1407.72     1477.08    185.03 o
   3   6  12     6603.69     6921.35    255.72 o
   4   6  12     1258.74     1280.76     21.05 o
   5   6  12      522.52      567.08     90.88 o
   6   6  12      258.63      297.53     27.23 o
   7   6  12     3810.35     3736.05    189.65 o
  -7   7  12      165.05      183.32     33.45 o
  -6   7  12     4109.22     4507.67    370.42 o
  -5   7  12       13.20       74.38     17.15 o
  -4   7  12    10623.50    11408.96    684.77 o
  -3   7  12      204.31      221.41     19.81 o
  -2   7  12    13056.41    12716.53    986.23 o
  -1   7  12     3110.24     2626.87    221.30 o
   0   7  12      197.32      242.13     22.82 o
   1   7  12     3401.62     3403.99    191.55 o
   2   7  12    12330.70    11670.16   1137.22 o
   3   7  12      256.88      270.03     18.68 o
   4   7  12    12130.01    11635.04    598.59 o
   5   7  12       25.92       65.88     21.03 o
   6   7  12     3461.23     3414.60     66.18 o
   7   7  12      212.70      201.89     46.95 o
  -6   8  12      669.19      670.33     60.42 o
  -5   8  12      330.79      415.09     46.07 o
  -4   8  12      721.36      925.46    108.64 o
  -3   8  12     5325.43     5414.77     82.63 o
  -2   8  12     1233.88     1314.60     34.18 o
  -1   8  12     9885.01     9720.44    201.46 o
   0   8  12      702.52      688.89    112.70 o
   1   8  12    10046.04    10359.86    263.30 o
   2   8  12      865.28      770.71     49.84 o
   3   8  12     5693.87     5452.73    100.93 o
   4   8  12      653.53     1007.99     67.86 o
   5   8  12      286.79      316.85     41.23 o
   6   8  12      639.53      641.86     30.72 o
  -6   9  12     3248.39     3203.57    190.40 o
  -5   9  12     1382.46     1396.39     55.60 o
  -4   9  12     7964.25     8623.10   1126.76 o
  -3   9  12     2324.07     2225.80     98.17 o
  -2   9  12     5402.87     5441.90    363.25 o
  -1   9  12     1278.59     1220.99     61.18 o
   0   9  12       90.58      236.36     55.67 o
   1   9  12      935.51      960.03     21.80 o
   2   9  12     5715.86     4943.58    324.45 o
   3   9  12     2905.35     2580.87    158.26 o
   4   9  12     7494.41     6602.76    353.32 o
   5   9  12     1331.38     1332.99     27.88 o
   6   9  12     3363.93     3386.80    112.00 o
  -6  10  12      990.45     1011.80     45.99 o
  -5  10  12       57.55       83.02     27.53 o
  -4  10  12        2.09        6.84     49.16 o
  -3  10  12     1625.85     1725.20     27.68 o
  -2  10  12     3611.00     3414.18     67.70 o
  -1  10  12     3760.12     3414.30    110.31 o
   0  10  12     7516.98     7499.01     61.20 o
   1  10  12     4079.08     4588.54     33.11 o
   2  10  12     2942.18     2923.70     90.09 o
   3  10  12     1523.61     1437.28     70.00 o
   4  10  12        7.06       47.06     20.40 o
   5  10  12       77.14       71.54     62.09 o
   6  10  12      635.64      547.63     71.70 o
  -5  11  12     7075.38     7372.15    843.90 o
  -4  11  12     1769.46     2091.30    373.26 o
  -3  11  12     3164.64     3148.66    405.11 o
  -2  11  12     1774.81     1848.93    193.55 o
  -1  11  12      378.09      404.89     45.56 o
   0  11  12      161.14      261.40     28.78 o
   1  11  12      197.15      280.13    114.44 o
   2  11  12     1939.45     1992.77    156.34 o
   3  11  12     3898.95     3456.93     31.81 o
   4  11  12     1446.33     1379.06     66.39 o
   5  11  12     6618.96     6199.18    369.68 o
  -5  12  12      112.12      185.86     38.62 o
  -4  12  12      124.90      189.48     72.73 o
  -3  12  12      285.31      289.62     21.29 o
  -2  12  12     2721.05     2540.68     58.62 o
  -1  12  12      755.50      817.96    109.73 o
   0  12  12    16865.31    17761.84     83.85 o
   1  12  12      731.90      950.25     53.68 o
   2  12  12     2859.61     2884.05    232.61 o
   3  12  12      288.89      340.28     25.14 o
   4  12  12       39.20       54.63     26.59 o
   5  12  12      152.80      158.06     25.32 o
  -5  13  12     6100.09     6373.54    809.25 o
  -4  13  12       87.29      121.81     24.47 o
  -3  13  12     3431.98     3606.98    365.41 o
  -2  13  12      253.84      283.35     23.06 o
  -1  13  12      666.11      530.99    195.99 o
   0  13  12      162.69      245.53     28.71 o
   1  13  12      758.45      913.93     46.17 o
   2  13  12      214.39      316.23     35.47 o
   3  13  12     3349.17     3342.08    297.92 o
   4  13  12       55.50        8.18     78.18 o
   5  13  12     5929.11     5372.45     79.89 o
  -4  14  12      148.07      110.74     24.05 o
  -3  14  12      219.89      311.82    115.47 o
  -2  14  12     3531.42     3486.27    151.21 o
  -1  14  12      146.47      106.98     35.98 o
   0  14  12     8488.46     8615.40     62.41 o
   1  14  12      139.25       98.26     43.44 o
   2  14  12     3685.64     4472.28    528.20 o
   3  14  12      263.04      284.20     62.55 o
   4  14  12      105.68       55.60     33.02 o
  -3  15  12     3888.12     3739.56     75.94 o
  -2  15  12      993.24      920.38     34.08 o
  -1  15  12      662.99      852.10     28.72 o
   0  15  12      172.47      166.66     36.23 o
   1  15  12      684.47      701.24     33.38 o
   2  15  12      829.29      824.38     45.99 o
   3  15  12     3699.68     3862.16    396.85 o
  -2  16  12     2283.00     2311.45     80.15 o
  -1  16  12     1352.14     1083.59     30.60 o
   0  16  12     1185.68     1061.19     38.96 o
   1  16  12     1121.83     1107.28     34.54 o
   2  16  12     2248.51     2301.50     41.94 o
  -1  17  12      211.27      175.56     27.08 o
   0  17  12        3.82       53.07     24.78 o
   1  17  12      171.35      193.79     41.07 o
   1   0  13     4234.56     3691.93    213.66 o
   2   0  13     7182.33     7151.17    300.99 o
   3   0  13     1149.67     1334.29    129.58 o
   4   0  13    12146.96    12561.63    890.19 o
   5   0  13       27.76       92.83     14.34 o
   6   0  13     5633.39     5746.25    318.01 o
   7   0  13      861.62      963.67     22.71 o
  -7   1  13     4234.72     4024.76    239.06 o
  -6   1  13      531.26      646.08     39.67 o
  -5   1  13      545.57      676.43     71.38 o
  -4   1  13     3319.46     4000.36    245.15 o
  -3   1  13     2546.05     2803.65    241.56 o
  -2   1  13     3295.77     3422.49     70.82 o
  -1   1  13    19082.51    17055.93    440.45 o
   0   1  13     1224.95     1248.33     94.57 o
   1   1  13    19521.19    17830.05   1123.88 o
   2   1  13     3414.19     3373.09    198.12 o
   3   1  13     2332.89     2529.40    211.74 o
   4   1  13     2589.74     2936.89    275.59 o
   5   1  13      347.90      352.04     16.63 o
   6   1  13      903.08      971.45     16.91 o
   7   1  13     4360.67     3751.00    159.09 o
  -7   2  13     1639.98     1713.48    150.85 o
  -6   2  13     4759.29     4870.14    221.64 o
  -5   2  13     2750.36     2835.98    139.54 o
  -4   2  13     7436.01     7434.98    361.98 o
  -3   2  13     2830.24     2833.23    234.63 o
  -2   2  13     5958.07     6333.26     48.23 o
  -1   2  13     1381.83     1254.23     25.20 o
   0   2  13     2504.40     2097.43     40.75 o
   1   2  13     2476.59     2326.13    165.73 o
   2   2  13     6156.80     6213.44    454.63 o
   3   2  13     2817.20     2883.11    286.69 o
   4   2  13     7301.51     7163.62    806.22 o
   5   2  13     3171.25     3126.16    218.15 o
   6   2  13     4382.74     3945.81    156.13 o
   7   2  13     1787.40     1710.43     20.54 o
  -7   3  13     4949.10     5010.43    207.97 o
  -6   3  13      543.76      624.90     42.99 o
  -5   3  13     1853.75     1990.83     96.04 o
  -4   3  13     2765.26     2670.48    237.58 o
  -3   3  13     2465.31     2698.37    202.23 o
  -2   3  13     7576.09     7355.07    161.55 o
  -1   3  13     8265.63     7516.78    111.91 o
   0   3  13     9428.88     8825.54    260.92 o
   1   3  13     7512.71     7465.27    613.95 o
   2   3  13     7338.86     7222.43    527.93 o
   3   3  13     1892.24     2201.25    182.37 o
   4   3  13     1824.57     1899.64    136.19 o
   5   3  13     1486.27     1696.61     80.27 o
   6   3  13      649.81      769.15     83.40 o
   7   3  13     4806.66     4643.96    530.52 o
  -7   4  13     1674.77     1705.07    120.27 o
  -6   4  13     2499.15     2566.22    185.41 o
  -5   4  13     6591.70     7038.41    598.29 o
  -4   4  13     1226.04     1368.87     70.10 o
  -3   4  13     8290.98     8206.08    545.40 o
  -2   4  13     6009.81     5740.17     61.57 o
  -1   4  13     2149.73     1782.60    117.49 o
   0   4  13      469.91      480.97     38.80 o
   1   4  13     2114.13     2205.22    163.58 o
   2   4  13     6270.80     6056.66    421.96 o
   3   4  13     8299.44     8213.92    626.16 o
   4   4  13     1388.81     1418.65    109.97 o
   5   4  13     6450.14     6396.69    107.25 o
   6   4  13     2137.48     2128.31    116.88 o
   7   4  13     1616.61     1570.25     40.12 o
  -7   5  13     1092.35     1194.60     61.89 o
  -6   5  13     2401.23     2391.65    151.92 o
  -5   5  13      705.04      784.19     33.62 o
  -4   5  13      671.40      787.03    113.90 o
  -3   5  13     2731.30     2801.93     80.54 o
  -2   5  13     7929.71     7562.16     93.67 o
  -1   5  13     3209.34     3029.88     87.45 o
   0   5  13     8675.81     8439.19    564.40 o
   1   5  13     2670.66     2966.78    187.19 o
   2   5  13     8641.63     8709.82    798.30 o
   3   5  13     2993.11     3218.45    222.79 o
   4   5  13      710.58      802.40    100.25 o
   5   5  13      764.94      991.63    118.60 o
   6   5  13     2442.32     2434.27     38.88 o
   7   5  13     1124.27     1256.43    201.50 o
  -6   6  13      790.69      838.33     52.90 o
  -5   6  13     4341.84     4444.79    525.22 o
  -4   6  13      549.56      524.58     18.26 o
  -3   6  13    12263.64    12371.75    540.96 o
  -2   6  13     3277.73     3186.65     50.41 o
  -1   6  13     1889.60     1716.69     87.79 o
   0   6  13      712.08      699.82     73.62 o
   1   6  13     2047.45     2159.82    104.67 o
   2   6  13     2548.01     2705.10    270.79 o
   3   6  13    11718.17    11396.00   1184.91 o
   4   6  13      480.16      556.67     37.77 o
   5   6  13     4300.85     4238.97     29.59 o
   6   6  13      694.20      736.94    124.81 o
  -6   7  13      634.00      605.98     45.49 o
  -5   7  13      774.73      819.08     80.45 o
  -4   7  13      264.86      322.86     27.21 o
  -3   7  13     2469.21     2493.12     47.48 o
  -2   7  13    10635.52    10201.23    436.71 o
  -1   7  13     1283.45     1143.34    109.38 o
   0   7  13     4839.17     4890.64    354.35 o
   1   7  13     1093.71     1178.94     65.79 o
   2   7  13    10821.32     9846.96    783.68 o
   3   7  13     2579.39     2376.02    258.73 o
   4   7  13      154.25      223.02     25.93 o
   5   7  13      985.90     1089.24     23.38 o
   6   7  13      940.61      831.01     32.20 o
  -6   8  13      587.64      636.70     70.96 o
  -5   8  13     3434.08     3583.03    238.22 o
  -4   8  13      877.16      924.64    167.44 o
  -3   8  13    13127.38    12997.09    472.51 o
  -2   8  13     2786.88     2519.65     30.01 o
  -1   8  13      113.57      182.73     25.31 o
   0   8  13     2870.77     2877.55    373.38 o
   1   8  13      136.98      191.77     37.62 o
   2   8  13     2194.96     2241.48    272.74 o
   3   8  13    13140.76    11232.50    709.86 o
   4   8  13     1062.13     1099.75     86.98 o
   5   8  13     3175.67     2989.01     64.72 o
   6   8  13      390.26      416.88     20.79 o
  -6   9  13      474.52      473.44     21.49 o
  -5   9  13      681.05      767.14     65.25 o
  -4   9  13      168.43      309.34     79.03 o
  -3   9  13     2916.11     2778.16    372.75 o
  -2   9  13     6585.82     6058.27     63.60 o
  -1   9  13     2771.23     2543.52     33.48 o
   0   9  13     4706.97     4633.64     41.67 o
   1   9  13     2172.56     2281.04     27.65 o
   2   9  13     7379.46     7325.90    153.12 o
   3   9  13     3008.49     3071.49    159.63 o
   4   9  13      296.15      353.46     64.79 o
   5   9  13      478.35      595.87     84.76 o
   6   9  13      354.79      241.88     26.77 o
  -5  10  13     2605.17     2715.42    404.48 o
  -4  10  13     3416.55     3456.01    724.61 o
  -3  10  13     3768.19     3789.29    162.66 o
  -2  10  13     1779.23     1538.10     28.45 o
  -1  10  13     1288.83     1199.57     31.40 o
   0  10  13      733.24      842.44     29.63 o
   1  10  13      957.37      878.79     85.35 o
   2  10  13     2362.53     2288.60     26.88 o
   3  10  13     3905.06     3471.15     84.02 o
   4  10  13     3436.91     3016.20    193.17 o
   5  10  13     2609.51     2277.33     30.18 o
  -5  11  13      302.09      227.88     24.41 o
  -4  11  13      812.83      956.08    221.42 o
  -3  11  13     1641.73     1593.75    130.84 o
  -2  11  13     1210.69     1204.17     62.72 o
  -1  11  13     7331.36     7063.31    341.90 o
   0  11  13     1498.81     1637.77     43.03 o
   1  11  13     7624.91     8582.97     38.33 o
   2  11  13      901.61     1209.19    126.97 o
   3  11  13     1078.81     1123.12     22.68 o
   4  11  13      867.79      755.47     57.11 o
   5  11  13      216.32      196.96     36.26 o
  -5  12  13      151.61      252.18     84.57 o
  -4  12  13     4221.65     4599.72    747.12 o
  -3  12  13      837.87      984.74     59.53 o
  -2  12  13     1684.35     1571.68    195.45 o
  -1  12  13     1426.47     1501.92    123.05 o
   0  12  13       56.76      184.22     37.26 o
   1  12  13     1416.48     1552.87     49.99 o
   2  12  13     1941.30     2009.93     43.03 o
   3  12  13      926.70     1021.51     34.20 o
   4  12  13     3804.26     3320.71    142.94 o
   5  12  13      191.34      162.54     27.59 o
  -4  13  13     1034.74     1134.01    200.83 o
  -3  13  13      680.81      702.25     31.32 o
  -2  13  13      682.77      622.33     29.98 o
  -1  13  13     5968.38     5613.29   2887.48 o
   0  13  13      517.81      521.40     38.90 o
   1  13  13     5705.40     6894.19     65.21 o
   2  13  13      477.85      482.95     27.84 o
   3  13  13      741.29      767.98     75.77 o
   4  13  13     1168.15     1286.04     27.93 o
  -4  14  13     2558.47     3237.38     79.71 o
  -3  14  13       70.29       65.26     21.33 o
  -2  14  13     1970.71     1895.31    167.64 o
  -1  14  13      943.32      842.64     37.45 o
   0  14  13        4.94      121.34     25.50 o
   1  14  13      772.75      936.28     45.93 o
   2  14  13     1844.04     1979.53    184.33 o
   3  14  13      174.54      313.87     94.08 o
   4  14  13     2617.90     2228.87    186.93 o
  -3  15  13     1147.03     1071.28     30.24 o
  -2  15  13      644.36      701.02     57.07 o
  -1  15  13     2106.84     1820.59     32.49 o
   0  15  13      953.68      858.09     28.96 o
   1  15  13     2059.66     2389.67     48.30 o
   2  15  13      457.05      649.22     45.13 o
   3  15  13     1326.82     1443.20     40.99 o
  -2  16  13     1286.61     1528.22    280.98 o
  -1  16  13      605.28      523.34     27.08 o
   0  16  13      129.36      160.47     24.35 o
   1  16  13      547.39      670.19     41.62 o
   2  16  13     1382.77     1310.28     38.30 o
   0   0  14     3769.05     3543.74     72.78 o
   1   0  14     1103.30     1023.63     20.09 o
   2   0  14     7603.65     7812.74    198.99 o
   3   0  14    10491.27    10476.53    795.22 o
   4   0  14       54.39      120.66     31.01 o
   5   0  14     5061.14     5159.93    492.82 o
   6   0  14      418.68      395.60     30.51 o
   7   0  14     1505.49     1440.37     66.93 o
  -7   1  14      650.16      642.18     41.47 o
  -6   1  14      803.15      818.27     81.71 o
  -5   1  14     2731.53     2784.58    178.29 o
  -4   1  14      677.15      705.74    109.71 o
  -3   1  14     3802.37     3955.37    256.08 o
  -2   1  14     8136.49     8327.01     84.41 o
  -1   1  14     1851.47     1757.41     70.83 o
   0   1  14     5466.80     5637.08    441.99 o
   1   1  14     1414.35     1222.67     58.14 o
   2   1  14     8685.52     9702.32    436.11 o
   3   1  14     4732.25     4830.11    504.70 o
   4   1  14      629.67      736.35     53.86 o
   5   1  14     2731.63     3075.29    310.15 o
   6   1  14      722.74      681.35     37.65 o
   7   1  14      625.03      637.31     43.44 o
  -7   2  14     1551.39     1446.11     78.61 o
  -6   2  14     3581.07     3693.30    267.80 o
  -5   2  14     2275.42     2544.30     86.15 o
  -4   2  14     2422.63     2565.88    321.76 o
  -3   2  14    13803.02    13970.54    736.19 o
  -2   2  14     2501.69     2485.74     43.71 o
  -1   2  14     4215.69     4037.51    309.36 o
   0   2  14     5934.19     5582.18    106.59 o
   1   2  14     3682.79     3218.49    204.48 o
   2   2  14     1437.89     1527.19    120.75 o
   3   2  14    13210.08    13335.76   1009.19 o
   4   2  14     2307.74     2304.42    205.06 o
   5   2  14     2180.60     2460.72    190.48 o
   6   2  14     3082.38     2832.44     54.95 o
   7   2  14     1591.87     1558.30     59.18 o
  -6   3  14     1806.92     1910.92    109.94 o
  -5   3  14     2234.42     2313.49    102.69 o
  -4   3  14     1824.39     1890.72    277.55 o
  -3   3  14      967.33     1053.64     77.60 o
  -2   3  14     7725.59     7286.37    235.76 o
  -1   3  14     9063.82     8971.26    186.24 o
   0   3  14     2732.81     2620.59     86.36 o
   1   3  14     9685.97     8807.26    530.49 o
   2   3  14     8612.03     8736.54    432.58 o
   3   3  14     1536.05     1540.44    175.47 o
   4   3  14     1805.58     1854.08    135.72 o
   5   3  14     2463.26     2440.72    165.58 o
   6   3  14     1982.15     1878.90     23.44 o
  -6   4  14     2987.48     2956.65    243.29 o
  -5   4  14      789.83      765.09     62.76 o
  -4   4  14     5760.80     6076.80    375.48 o
  -3   4  14     4576.79     4716.94    185.51 o
  -2   4  14     2286.96     2167.73    109.36 o
  -1   4  14     3093.17     2959.59     23.23 o
   0   4  14     4194.29     4272.82    179.72 o
   1   4  14     3390.54     3199.60    258.14 o
   2   4  14     1870.49     2049.32    200.67 o
   3   4  14     4174.79     4768.53    314.83 o
   4   4  14     5339.50     5681.97    309.35 o
   5   4  14      931.68     1016.23    125.61 o
   6   4  14     3260.36     3394.41    103.24 o
  -6   5  14     1611.56     1641.05    112.48 o
  -5   5  14      288.27      305.17     34.86 o
  -4   5  14     2923.43     2924.40    227.51 o
  -3   5  14     3089.20     3299.14    139.01 o
  -2   5  14     4051.90     3792.44     84.16 o
  -1   5  14     8655.18     7963.87    296.58 o
   0   5  14      275.76      318.30     15.24 o
   1   5  14     7524.50     7943.79    468.09 o
   2   5  14     4250.81     4247.98    411.21 o
   3   5  14     2988.81     3212.71    236.16 o
   4   5  14     2913.06     2777.94    234.39 o
   5   5  14      311.89      347.84     35.62 o
   6   5  14     1689.64     1912.95    234.86 o
  -6   6  14     2083.06     2252.89    278.91 o
  -5   6  14      398.05      428.24     48.24 o
  -4   6  14     6151.60     6359.29    346.24 o
  -3   6  14     1640.87     1628.99     85.05 o
  -2   6  14     6634.40     6083.73     75.77 o
  -1   6  14     3464.96     3091.84    215.45 o
   0   6  14        4.27       26.56     16.16 o
   1   6  14     4477.21     4961.31    394.26 o
   2   6  14     6322.15     5901.26    510.54 o
   3   6  14     2029.63     2145.36    176.21 o
   4   6  14     6852.13     6426.10    559.80 o
   5   6  14      495.74      488.45     20.55 o
   6   6  14     2088.70     2050.99     23.28 o
  -6   7  14     1513.06     1488.47    185.50 o
  -5   7  14       83.90      110.85     17.07 o
  -4   7  14     4259.34     4931.86    433.24 o
  -3   7  14     2861.36     2931.83    132.54 o
  -2   7  14     2453.64     2480.06    113.40 o
  -1   7  14     6574.09     5931.13    596.19 o
   0   7  14      137.89      196.69     14.37 o
   1   7  14     5588.47     6002.07    389.47 o
   2   7  14     2404.12     2403.29    242.32 o
   3   7  14     3266.39     3201.65     32.27 o
   4   7  14     3373.17     3295.37    145.36 o
   5   7  14      192.11      179.27     67.15 o
   6   7  14     1820.42     1791.46     26.52 o
  -6   8  14     2286.24     2436.15    147.58 o
  -5   8  14      161.66      148.50     16.57 o
  -4   8  14     3659.04     3936.18    661.21 o
  -3   8  14      845.29      855.70     71.44 o
  -2   8  14     3833.92     3845.86    161.03 o
  -1   8  14     3307.16     2950.46     60.48 o
   0   8  14      338.23      330.66     25.89 o
   1   8  14     4362.22     5372.69    497.77 o
   2   8  14     3742.80     3612.41     39.20 o
   3   8  14      947.66      871.90     32.14 o
   4   8  14     3967.09     3811.32     30.26 o
   5   8  14      271.14      344.70     38.68 o
   6   8  14     2327.41     2401.07    173.80 o
  -5   9  14      374.80      419.90    112.17 o
  -4   9  14     2154.58     2425.90    189.68 o
  -3   9  14     2285.90     2068.89     25.77 o
  -2   9  14     2074.62     2117.82    142.77 o
  -1   9  14     4604.42     4020.81    110.75 o
   0   9  14     2452.69     2209.61     40.37 o
   1   9  14     4870.27     5828.49    147.73 o
   2   9  14     2557.55     2417.38     71.53 o
   3   9  14     1723.99     1462.60    104.85 o
   4   9  14     1796.45     1759.01     32.45 o
   5   9  14      612.59      599.45     65.04 o
  -5  10  14     2413.44     2574.96    503.32 o
  -4  10  14     2894.75     2803.58    143.73 o
  -3  10  14     1319.49     1231.65     63.20 o
  -2  10  14     2955.43     3121.01    208.85 o
  -1  10  14     1631.12     1576.92    283.93 o
   0  10  14     1397.81     1513.31     39.09 o
   1  10  14     1610.25     2031.70     79.12 o
   2  10  14     2909.22     2815.25     51.68 o
   3  10  14     1322.81     1271.50     26.86 o
   4  10  14     2497.80     2227.10     75.01 o
   5  10  14     2268.01     1967.57     23.97 o
  -5  11  14     1179.88     1108.60    269.04 o
  -4  11  14      328.56      376.36     22.65 o
  -3  11  14     1656.46     1417.36     30.39 o
  -2  11  14     2266.75     2266.34    158.83 o
  -1  11  14     1621.44     1585.88    429.28 o
   0  11  14     6638.13     6486.36     47.33 o
   1  11  14     2057.00     2650.79     97.61 o
   2  11  14     2578.58     3083.23    243.41 o
   3  11  14     1591.15     1496.05     31.06 o
   4  11  14      589.22      585.50     35.44 o
   5  11  14     1199.01      999.96     86.16 o
  -4  12  14      459.75      468.79     23.56 o
  -3  12  14     1670.71     1578.05     37.57 o
  -2  12  14      883.69      907.83     30.60 o
  -1  12  14      169.59      215.32     28.09 o
   0  12  14     3844.59     4156.93     50.39 o
   1  12  14       27.37      137.69     42.22 o
   2  12  14      947.87     1134.98     78.13 o
   3  12  14     1646.16     1644.44     28.76 o
   4  12  14      511.89      557.80     21.72 o
  -4  13  14       59.56       91.15     27.68 o
  -3  13  14     1105.07     1092.11    162.15 o
  -2  13  14     2001.72     1995.41     79.18 o
  -1  13  14      778.03      776.08     27.51 o
   0  13  14     3510.35     3492.70     47.65 o
   1  13  14      785.22      847.28     31.69 o
   2  13  14     2124.79     2422.05     27.86 o
   3  13  14     1028.66      962.63     44.29 o
   4  13  14       74.60      149.33     20.71 o
  -3  14  14     2204.02     2187.58    188.88 o
  -2  14  14      845.79      766.16     25.64 o
  -1  14  14      569.75      683.22     36.41 o
   0  14  14     1627.49     1782.64     40.18 o
   1  14  14      571.09      494.62     31.69 o
   2  14  14      868.66     1018.00     81.77 o
   3  14  14     2230.78     2396.31    289.59 o
  -2  15  14     2024.32     1847.12    148.24 o
  -1  15  14       98.21      129.40     24.23 o
   0  15  14     1132.12      859.15     37.93 o
   1  15  14      125.80       89.41     28.47 o
   2  15  14     2050.77     2278.90     52.61 o
   1   0  15    13010.09    11369.59    415.26 o
   2   0  15      169.46      233.45     21.42 o
   3   0  15     1887.99     2172.87     91.42 o
   4   0  15      474.05      540.05     23.80 o
   5   0  15       43.66      172.74     49.90 o
   6   0  15       17.57       94.91     16.89 o
  -6   1  15     5345.53     5117.74    370.34 o
  -5   1  15     1320.62     1361.43    115.52 o
  -4   1  15     8674.60     8862.92    923.72 o
  -3   1  15      375.34      411.77     42.59 o
  -2   1  15     9627.31     9459.34    157.10 o
  -1   1  15      646.87      675.23     36.54 o
   0   1  15      499.24      594.18     50.34 o
   1   1  15      519.96      587.29     30.53 o
   2   1  15    10240.49     9685.44    498.63 o
   3   1  15      367.47      394.89     39.45 o
   4   1  15     9367.15     9557.71   1314.95 o
   5   1  15     1494.26     1532.29     76.49 o
   6   1  15     5493.18     5736.02    338.54 o
  -6   2  15      126.13      149.04     17.03 o
  -5   2  15      245.41      340.31     32.09 o
  -4   2  15      194.65      259.67     46.61 o
  -3   2  15     4820.42     4995.86    179.28 o
  -2   2  15     1847.99     2205.12    128.03 o
  -1   2  15    10336.22     9236.65    355.33 o
   0   2  15     6704.77     6256.33     83.91 o
   1   2  15     8681.18     8526.79    593.95 o
   2   2  15     1985.59     2045.73    118.19 o
   3   2  15     4072.79     4371.33    367.23 o
   4   2  15      335.06      441.54     64.85 o
   5   2  15      105.23      169.08     27.70 o
   6   2  15      103.07      136.67     85.78 o
  -6   3  15     3003.78     3085.85    269.00 o
  -5   3  15     4338.92     4387.71    519.03 o
  -4   3  15     4997.91     5036.56    425.35 o
  -3   3  15     2536.36     2504.72     37.35 o
  -2   3  15     5180.57     5130.42    118.81 o
  -1   3  15      552.33      562.05     27.94 o
   0   3  15      484.24      594.50     39.16 o
   1   3  15      196.53      308.43     33.05 o
   2   3  15     5320.07     5137.26    256.51 o
   3   3  15     3258.02     3352.94    168.98 o
   4   3  15     6112.84     6341.63    466.60 o
   5   3  15     4094.36     4619.85    220.08 o
   6   3  15     2755.28     2949.06    348.48 o
  -6   4  15      744.23      749.92     71.05 o
  -5   4  15      149.12      190.60     18.04 o
  -4   4  15      131.17      234.05     30.55 o
  -3   4  15     1077.43     1108.13     45.61 o
  -2   4  15     7394.41     7112.72    209.69 o
  -1   4  15     4277.07     3611.86    225.57 o
   0   4  15     6691.58     6876.98    272.06 o
   1   4  15     3179.00     3382.14    120.06 o
   2   4  15     6747.17     6672.42    587.82 o
   3   4  15     1283.66     1472.57    216.13 o
   4   4  15      115.33      188.41     19.84 o
   5   4  15      184.22      306.36     74.36 o
   6   4  15      628.30      676.77     97.18 o
  -6   5  15     1513.02     1636.17    139.33 o
  -5   5  15     4927.08     5209.31    627.97 o
  -4   5  15      918.71      985.88     69.26 o
  -3   5  15     8547.25     8062.76    401.75 o
  -2   5  15     1456.09     1665.41     38.48 o
  -1   5  15      688.37      606.17     36.69 o
   0   5  15      444.67      506.41     19.85 o
   1   5  15      997.32     1075.03     68.12 o
   2   5  15     1096.88     1131.84    151.25 o
   3   5  15     7839.83     7644.92    754.13 o
   4   5  15     1253.87     1276.76    110.70 o
   5   5  15     4755.22     4677.37    304.21 o
   6   5  15     1424.29     1248.82     35.30 o
  -6   6  15     1507.31     1413.65    185.97 o
  -5   6  15      549.75      628.11     56.35 o
  -4   6  15      326.09      407.35     18.58 o
  -3   6  15       62.97      126.85     17.91 o
  -2   6  15     7619.90     7369.62    132.61 o
  -1   6  15      974.88      986.25     73.87 o
   0   6  15     7814.90     7613.79    597.31 o
   1   6  15      961.25     1146.30     56.48 o
   2   6  15     8197.42     8516.34    771.77 o
   3   6  15       13.66      132.07     26.85 o
   4   6  15      395.56      437.06     22.27 o
   5   6  15      544.82      481.42     50.83 o
   6   6  15     1967.76     1877.26    209.27 o
  -6   7  15      143.08      155.62     18.34 o
  -5   7  15     4013.44     4278.71    341.27 o
  -4   7  15       33.75       50.54     15.59 o
  -3   7  15    11681.13    11014.79    425.69 o
  -2   7  15      446.93      412.79     28.68 o
  -1   7  15     1742.21     1601.06    220.23 o
   0   7  15      594.80      736.67     67.98 o
   1   7  15     2141.11     2168.08    127.08 o
   2   7  15      551.28      571.19     56.60 o
   3   7  15    10164.93     8459.12    473.49 o
   4   7  15       67.75      122.29     24.75 o
   5   7  15     3730.00     3799.47     82.64 o
   6   7  15      210.19      169.26     33.38 o
  -5   8  15      122.15      145.74     21.12 o
  -4   8  15      302.53      328.46     21.26 o
  -3   8  15      439.62      627.54    104.33 o
  -2   8  15     6867.07     6554.08     53.89 o
  -1   8  15      644.07      614.65     66.04 o
   0   8  15     8272.63     8887.72    918.60 o
   1   8  15      442.19      462.63     21.73 o
   2   8  15     7341.22     7533.77    195.71 o
   3   8  15      343.52      370.99     37.50 o
   4   8  15      274.12      321.76     58.70 o
   5   8  15      105.09       67.59     22.33 o
  -5   9  15     3179.40     3082.00    687.45 o
  -4   9  15     1400.18     1437.54     54.72 o
  -3   9  15     5603.44     5598.93    459.64 o
  -2   9  15     1159.14     1004.32     40.78 o
  -1   9  15      330.55      505.46     44.50 o
   0   9  15      445.47      531.93     34.59 o
   1   9  15      432.84      520.07     38.96 o
   2   9  15     1383.56     1277.10    118.77 o
   3   9  15     5419.49     4864.72    297.02 o
   4   9  15     1280.85     1093.28     74.26 o
   5   9  15     3074.26     2711.27    104.57 o
  -5  10  15      153.63      105.05     18.28 o
  -4  10  15      225.17      284.07     24.75 o
  -3  10  15      625.81      786.80     90.37 o
  -2  10  15     3229.08     3041.06     95.46 o
  -1  10  15     4869.47     4162.95    564.44 o
   0  10  15     3611.98     3909.76     44.75 o
   1  10  15     5679.17     6362.65    146.15 o
   2  10  15     2860.17     3029.12     41.74 o
   3  10  15      431.41      466.15     22.55 o
   4  10  15      166.53      151.11     22.54 o
   5  10  15      120.12      110.01     25.65 o
  -4  11  15     4129.94     3969.44    145.65 o
  -3  11  15     2227.99     2208.45    174.47 o
  -2  11  15     1024.70      891.28     33.42 o
  -1  11  15      142.45      297.12     59.70 o
   0  11  15      162.36      211.85     34.41 o
   1  11  15       54.23       36.09     32.68 o
   2  11  15     1458.07     1582.08     29.05 o
   3  11  15     2677.45     2574.43     74.07 o
   4  11  15     3527.95     2943.62     81.66 o
  -4  12  15       16.92       49.18     22.44 o
  -3  12  15      878.64      810.22     28.02 o
  -2  12  15     1097.34      980.23     24.14 o
  -1  12  15     5207.69     4854.78    444.93 o
   0  12  15      658.65      862.94     37.99 o
   1  12  15     5715.96     6226.06     59.51 o
   2  12  15      971.89     1243.42     28.51 o
   3  12  15      596.05      672.19     61.46 o
   4  12  15       12.46       57.56     19.60 o
  -3  13  15       57.18       70.65     25.73 o
  -2  13  15     1618.02     1552.36    100.23 o
  -1  13  15       32.85       71.00     24.05 o
   0  13  15       12.47      -16.30     35.26 o
   1  13  15       23.42      179.61     39.62 o
   2  13  15     1791.01     1967.58    189.84 o
   3  13  15       80.86       78.30     50.67 o
  -2  14  15       86.25      108.43     27.74 o
  -1  14  15     3333.77     3424.12     44.68 o
   0  14  15       65.55       74.45     23.93 o
   1  14  15     3773.87     4008.16     50.69 o
   2  14  15       98.86      105.33     19.22 o
  -1  15  15      329.16      291.76     25.08 o
   0  15  15       93.74       92.20     33.86 o
   1  15  15      326.61      382.39     39.50 o
   0   0  16     4396.68     4268.76    124.04 o
   1   0  16     4117.40     3516.44    131.09 o
   2   0  16     1264.09     1206.39     17.77 o
   3   0  16     7476.53     7367.83    146.37 o
   4   0  16       57.74       49.96     26.60 o
   5   0  16     6986.89     7442.96    792.86 o
   6   0  16       56.71      150.86     26.72 o
  -6   1  16     1956.82     1850.09    176.38 o
  -5   1  16     1250.67     1316.14     50.76 o
  -4   1  16      656.90      741.40     77.22 o
  -3   1  16     2433.94     2838.05     62.10 o
  -2   1  16     4177.75     3975.13    168.77 o
  -1   1  16      188.07      293.94     32.16 o
   0   1  16    13302.16    12811.90    125.91 o
   1   1  16      406.00      383.12     13.97 o
   2   1  16     3270.79     3309.43    181.43 o
   3   1  16     2454.00     2864.01    110.42 o
   4   1  16      588.23      717.92     69.97 o
   5   1  16     1195.28     1277.97     97.58 o
   6   1  16     1662.28     1518.60    154.41 o
  -6   2  16      400.46      411.93     52.34 o
  -5   2  16     6471.55     6566.37    579.25 o
  -4   2  16     1697.75     1710.01    115.28 o
  -3   2  16     4048.23     3938.55     98.38 o
  -2   2  16     2684.16     2406.08     24.11 o
  -1   2  16     4078.61     3695.29    136.78 o
   0   2  16      437.93      535.45     28.81 o
   1   2  16     3571.18     3511.82    142.65 o
   2   2  16     2775.13     2876.64    193.26 o
   3   2  16     5161.78     5397.88    353.25 o
   4   2  16     1381.73     1493.46    148.79 o
   5   2  16     6952.86     7370.66    767.67 o
   6   2  16      557.89      486.22     31.01 o
  -6   3  16     2361.94     2367.13    307.35 o
  -5   3  16      189.38      242.60     31.41 o
  -4   3  16     1114.84     1284.54     75.98 o
  -3   3  16     3682.65     3924.07    101.79 o
  -2   3  16     2560.70     2422.73    214.12 o
  -1   3  16     3112.97     2751.63    185.34 o
   0   3  16     7059.20     7304.38    171.43 o
   1   3  16     4181.16     4080.21    146.15 o
   2   3  16     2507.96     2719.71    198.95 o
   3   3  16     3494.60     3648.01    147.60 o
   4   3  16      962.83     1180.48    112.05 o
   5   3  16      101.51      156.70     20.60 o
   6   3  16     2046.86     1838.59    226.45 o
  -6   4  16     1503.93     1590.02    260.48 o
  -5   4  16     2760.57     2886.44    186.24 o
  -4   4  16     5364.65     5315.18    252.93 o
  -3   4  16     2193.12     2233.17     83.24 o
  -2   4  16     4947.02     4665.74    141.20 o
  -1   4  16     2541.55     2509.26    285.22 o
   0   4  16       24.16       50.14     21.84 o
   1   4  16     2707.76     2679.84    107.00 o
   2   4  16     5627.32     5596.71    475.01 o
   3   4  16     2537.10     2516.47    215.51 o
   4   4  16     4629.03     4601.57    410.22 o
   5   4  16     3076.88     2810.41    311.99 o
   6   4  16     1665.63     1505.98     37.09 o
  -5   5  16      469.78      419.86     23.71 o
  -4   5  16      750.03      782.85     59.78 o
  -3   5  16     2550.86     2770.73    124.89 o
  -2   5  16     1169.39     1081.95     26.47 o
  -1   5  16     7078.17     6115.83    757.96 o
   0   5  16     1513.17     1675.77     71.55 o
   1   5  16     7532.04     7762.04    327.07 o
   2   5  16     1561.47     1774.11     96.87 o
   3   5  16     2600.68     2820.36    232.07 o
   4   5  16      489.42      620.24     49.82 o
   5   5  16      466.89      458.43     21.79 o
  -5   6  16      276.49      381.08     32.87 o
  -4   6  16     6528.92     6112.57    276.88 o
  -3   6  16     1028.35     1037.71     35.15 o
  -2   6  16     2980.09     2887.85    112.80 o
  -1   6  16      872.84      913.89     93.94 o
   0   6  16     1542.68     1552.60     68.64 o
   1   6  16     1043.67     1097.83     35.84 o
   2   6  16     2785.76     2926.77     94.94 o
   3   6  16      845.77      898.91     97.43 o
   4   6  16     5567.54     4806.21     30.63 o
   5   6  16      245.84      292.42     30.99 o
  -5   7  16      362.80      342.29     32.97 o
  -4   7  16      521.70      529.60     26.77 o
  -3   7  16     1865.90     1931.79     40.61 o
  -2   7  16     2045.23     2016.61     90.29 o
  -1   7  16     7433.25     6667.03    706.16 o
   0   7  16      189.73      169.35     19.39 o
   1   7  16     7885.45     8401.99    335.52 o
   2   7  16     2090.81     2276.55    101.94 o
   3   7  16     2460.17     2482.08     27.35 o
   4   7  16      305.34      344.00     32.62 o
   5   7  16      542.11      453.02     34.26 o
  -5   8  16      410.83      422.84     51.71 o
  -4   8  16     4881.41     4491.89    277.59 o
  -3   8  16      784.78      725.91     31.63 o
  -2   8  16     2650.53     2724.01    157.84 o
  -1   8  16      804.20      705.64     86.47 o
   0   8  16       34.24       31.20     25.29 o
   1   8  16      867.02     1004.44     20.14 o
   2   8  16     2560.73     2673.23     30.64 o
   3   8  16      814.89      775.80     25.84 o
   4   8  16     4227.39     3798.33    200.62 o
   5   8  16      653.98      486.81     79.40 o
  -4   9  16      534.99      589.23     25.72 o
  -3   9  16     1549.97     1549.51     75.02 o
  -2   9  16     1604.54     1699.16    195.14 o
  -1   9  16     4084.14     3719.16    270.22 o
   0   9  16     2300.45     2228.51     30.79 o
   1   9  16     4797.98     5236.76    209.67 o
   2   9  16     1553.76     1606.20     36.06 o
   3   9  16     1266.98     1343.87     53.69 o
   4   9  16      545.22      639.01     49.92 o
  -4  10  16     1847.66     1761.62     26.94 o
  -3  10  16     1972.68     1783.24     30.86 o
  -2  10  16      869.96      968.13     48.53 o
  -1  10  16     1003.64      866.55     83.10 o
   0  10  16     1403.24     1391.41     28.30 o
   1  10  16      935.74     1052.45     25.61 o
   2  10  16      998.74     1068.67    121.37 o
   3  10  16     2148.40     2092.31     23.37 o
   4  10  16     2039.11     1929.41     26.85 o
  -4  11  16      217.67      280.56     62.28 o
  -3  11  16      472.53      439.76     27.51 o
  -2  11  16     1669.02     1460.91     76.24 o
  -1  11  16     1646.35     1686.44    185.99 o
   0  11  16     3128.02     3081.88     35.04 o
   1  11  16     1196.21     1501.59     43.54 o
   2  11  16     1822.49     1990.20     26.49 o
   3  11  16      327.00      451.30     19.48 o
   4  11  16      325.51      349.39     28.38 o
  -3  12  16     2965.73     2813.99    124.39 o
  -2  12  16     1184.31     1214.55     66.44 o
  -1  12  16      921.19      890.62     27.39 o
   0  12  16     1206.38     1325.57     38.05 o
   1  12  16      704.86      730.50     30.66 o
   2  12  16     1145.45     1349.43     34.27 o
   3  12  16     3062.28     3461.52    248.72 o
  -2  13  16     2541.50     2114.18    373.07 o
  -1  13  16      196.23      296.48     33.38 o
   0  13  16     3204.26     3546.19     45.95 o
   1  13  16      123.23       31.74     38.35 o
   2  13  16     2071.03     2574.96    100.15 o
  -1  14  16      402.40      438.01     34.84 o
   0  14  16      405.53      364.29     26.05 o
   1  14  16      479.98      460.07     38.41 o
   1   0  17     2711.94     2750.08     86.92 o
   2   0  17     1575.35     1487.31     57.57 o
   3   0  17     1690.20     1828.11     20.82 o
   4   0  17     4092.30     4425.98    232.53 o
   5   0  17       59.14       52.66     33.44 o
  -5   1  17       19.75       89.47     25.23 o
  -4   1  17     2939.49     3074.62    168.68 o
  -3   1  17     1757.03     1825.82     32.00 o
  -2   1  17     2061.08     1931.95    129.57 o
  -1   1  17     5211.67     5017.10     32.58 o
   0   1  17     1694.05     1707.22     65.09 o
   1   1  17     5218.99     5698.28    546.99 o
   2   1  17     2582.25     2375.77    145.16 o
   3   1  17     1735.00     1866.39     98.09 o
   4   1  17     2859.92     2960.46    196.57 o
   5   1  17        2.66       59.84     16.22 o
  -5   2  17     1826.01     1896.07    229.68 o
  -4   2  17     3983.11     4497.61    237.86 o
  -3   2  17      770.21      745.82     46.66 o
  -2   2  17     2956.09     3007.42     72.78 o
  -1   2  17     2300.56     2194.56    116.85 o
   0   2  17       50.47      144.29     13.55 o
   1   2  17     2188.06     2303.51    100.59 o
   2   2  17     3200.00     3130.80    134.76 o
   3   2  17      490.19      643.53     27.13 o
   4   2  17     4852.33     5304.97    265.15 o
   5   2  17     1819.60     1781.48    181.44 o
  -5   3  17      698.12      789.25     69.07 o
  -4   3  17     2178.00     1986.81    117.55 o
  -3   3  17     2890.16     2680.27    116.98 o
  -2   3  17     1421.67     1519.88     22.79 o
  -1   3  17     5662.81     5128.54    197.74 o
   0   3  17     4831.98     4855.84    100.11 o
   1   3  17     4949.92     4819.40    237.07 o
   2   3  17     1311.61     1309.00    119.58 o
   3   3  17     2709.39     2670.04     59.38 o
   4   3  17     2532.46     2408.25    203.48 o
   5   3  17      518.26      560.52     39.44 o
  -5   4  17     2244.39     2288.26     71.49 o
  -4   4  17     2079.44     2212.06     92.68 o
  -3   4  17     3290.65     3238.24    164.49 o
  -2   4  17     1242.30     1304.81     73.42 o
  -1   4  17     1239.97     1095.89     40.83 o
   0   4  17     2848.78     2843.52     79.54 o
   1   4  17     1075.35     1300.10     49.01 o
   2   4  17     1291.09     1298.78    149.32 o
   3   4  17     3354.24     3360.83    235.40 o
   4   4  17     2424.06     2846.07    162.75 o
   5   4  17     2398.56     2487.08    144.64 o
  -5   5  17     2322.92     2416.41    187.71 o
  -4   5  17      781.61      808.67     52.02 o
  -3   5  17     1079.43     1116.57     65.56 o
  -2   5  17     3990.45     3691.70     97.51 o
  -1   5  17     2163.46     2079.98    146.41 o
   0   5  17     5456.64     5539.99    307.16 o
   1   5  17     2288.35     2639.07     95.06 o
   2   5  17     4067.64     4206.26    149.76 o
   3   5  17      978.95     1044.86    114.65 o
   4   5  17      942.62      921.54     88.32 o
   5   5  17     2242.68     1956.83    283.04 o
  -5   6  17     2932.41     3022.33    344.20 o
  -4   6  17      171.80      248.34     28.17 o
  -3   6  17     3439.93     3453.83    150.49 o
  -2   6  17      982.21      983.53     42.46 o
  -1   6  17     1049.17     1073.26     79.63 o
   0   6  17     6173.88     6165.36    322.20 o
   1   6  17     1195.75     1430.58     41.27 o
   2   6  17     1159.88     1298.12    137.83 o
   3   6  17     3171.49     3196.95    165.96 o
   4   6  17      170.64      181.50     19.19 o
   5   6  17     2860.87     2761.98    234.10 o
  -5   7  17     2498.74     2503.86    217.28 o
  -4   7  17      735.26      694.07     22.63 o
  -3   7  17     1943.98     2009.72     60.75 o
  -2   7  17     2305.42     2227.98     94.62 o
  -1   7  17      355.89      361.10     29.60 o
   0   7  17     4032.39     4324.36    162.61 o
   1   7  17      541.00      522.10     19.07 o
   2   7  17     2837.52     3054.82    202.92 o
   3   7  17     1234.63     1108.16    175.42 o
   4   7  17      742.19      624.90     39.20 o
   5   7  17     2347.77     2186.47     95.10 o
  -4   8  17      279.33      344.19     24.95 o
  -3   8  17     2199.65     2319.31     66.34 o
  -2   8  17     1134.73     1117.09     69.63 o
  -1   8  17     2306.27     2617.57    196.41 o
   0   8  17     3191.96     3253.53    408.96 o
   1   8  17     2279.75     2366.74    163.05 o
   2   8  17     1222.87     1484.06     56.20 o
   3   8  17     1805.55     1694.81     65.72 o
   4   8  17      208.42      278.22     52.34 o
  -4   9  17      528.05      481.36     21.74 o
  -3   9  17      990.64     1051.90    100.64 o
  -2   9  17     1569.01     1347.33     96.57 o
  -1   9  17     1273.25     1284.94    320.43 o
   0   9  17     3260.95     3085.53     41.65 o
   1   9  17     1542.44     1587.89    217.83 o
   2   9  17     1603.25     1789.18     71.33 o
   3   9  17     1064.97     1083.06     60.38 o
   4   9  17      603.36      542.81     29.78 o
  -3  10  17     1703.15     1710.52    171.65 o
  -2  10  17      856.16      684.03     32.60 o
  -1  10  17     1321.98     1494.19     28.41 o
   0  10  17     1661.81     1701.52     36.18 o
   1  10  17     1084.26     1163.37     56.05 o
   2  10  17      760.90      916.15     47.96 o
   3  10  17     1663.95     1755.36     39.00 o
  -3  11  17      191.13      243.59     47.01 o
  -2  11  17     2707.37     2310.28    278.68 o
  -1  11  17     3271.84     3376.42     31.23 o
   0  11  17      468.07      551.44     34.35 o
   1  11  17     3539.39     4015.47     49.47 o
   2  11  17     2506.32     2630.08    114.89 o
   3  11  17       97.89      120.36     28.44 o
  -2  12  17      439.25      350.48     20.30 o
  -1  12  17      851.30      697.56     34.90 o
   0  12  17      521.84      606.51     25.02 o
   1  12  17      957.06      941.40     30.60 o
   2  12  17      700.62      858.64     95.97 o
  -1  13  17     2603.39     2750.93     40.61 o
   0  13  17       85.41      108.62     33.32 o
   1  13  17     2813.37     2807.43     46.86 o
   0   0  18    13775.47    13804.42    611.86 o
   1   0  18        4.28       44.48     18.50 o
   2   0  18     3204.19     3050.30    134.83 o
   3   0  18       52.16      151.27     23.80 o
   4   0  18     1189.01     1481.47     62.60 o
   5   0  18      217.20      236.20     72.57 o
  -5   1  18     5391.29     5532.88    372.76 o
  -4   1  18      245.11      261.45     50.67 o
  -3   1  18     3613.79     3607.14    136.00 o
  -2   1  18      988.98      779.80     39.91 o
  -1   1  18     2592.27     2602.85     75.64 o
   0   1  18      626.87      579.04     14.50 o
   1   1  18     2329.50     2062.57    175.68 o
   2   1  18     1189.51     1148.01     69.08 o
   3   1  18     4442.39     4442.05    217.94 o
   4   1  18      307.34      317.91     17.68 o
   5   1  18     5533.34     5838.41    199.02 o
  -5   2  18      287.76      266.08     22.08 o
  -4   2  18      443.01      494.70     37.85 o
  -3   2  18      410.56      557.21     22.63 o
  -2   2  18     5110.37     4508.97    258.00 o
  -1   2  18     2188.01     2358.65     64.76 o
   0   2  18     9131.48     9028.89    247.25 o
   1   2  18     2035.80     2128.34    198.69 o
   2   2  18     3945.91     4023.93    389.75 o
   3   2  18      337.90      385.66     36.73 o
   4   2  18      519.27      683.53     77.35 o
   5   2  18      260.78      306.80     47.40 o
  -5   3  18     3347.48     3190.77     45.58 o
  -4   3  18     2305.32     2382.40     46.16 o
  -3   3  18     2402.67     2534.14    127.38 o
  -2   3  18     1555.64     1316.95     40.74 o
  -1   3  18      842.25     1135.81    144.77 o
   0   3  18      389.55      482.42     17.34 o
   1   3  18      466.61      465.95     25.23 o
   2   3  18     1854.19     1845.62     66.90 o
   3   3  18     3495.89     3658.09    292.53 o
   4   3  18     2451.82     2359.39    141.06 o
   5   3  18     3434.10     3279.64    259.17 o
  -5   4  18      605.53      546.79     22.52 o
  -4   4  18      168.13      241.22     41.96 o
  -3   4  18     1257.56     1224.79     85.97 o
  -2   4  18     2180.80     2041.86     85.90 o
  -1   4  18     5052.48     5570.12    510.88 o
   0   4  18     4466.92     4811.67    255.61 o
   1   4  18     4991.46     5249.84    373.10 o
   2   4  18     1591.91     1630.97    168.01 o
   3   4  18     1277.76     1258.07    114.25 o
   4   4  18      100.31      138.26     20.39 o
   5   4  18      567.40      521.50     57.84 o
  -4   5  18     6515.31     6122.58    203.73 o
  -3   5  18       73.07      111.41     19.08 o
  -2   5  18     1923.56     1719.82    107.52 o
  -1   5  18      653.64      856.25     48.15 o
   0   5  18       40.11      104.29     23.60 o
   1   5  18      593.10      566.40     31.16 o
   2   5  18     1927.83     2021.19     22.05 o
   3   5  18      182.81      223.27     42.79 o
   4   5  18     6068.32     5548.50    287.53 o
  -4   6  18      149.06      126.49     23.63 o
  -3   6  18      836.16      859.99     26.75 o
  -2   6  18        0.56       18.42     18.78 o
  -1   6  18     6575.32     6236.15    389.55 o
   0   6  18      875.86      966.88     28.21 o
   1   6  18     7350.24     7709.10    294.30 o
   2   6  18       26.73       72.99     13.13 o
   3   6  18     1292.86     1386.36    142.35 o
   4   6  18      215.19      313.31     48.80 o
  -4   7  18     5737.89     5318.18    194.64 o
  -3   7  18      160.93      158.64     16.93 o
  -2   7  18     2175.74     2066.40    207.24 o
  -1   7  18      441.53      529.73     60.14 o
   0   7  18      673.72      669.33     31.84 o
   1   7  18      303.02      437.47     21.03 o
   2   7  18     2139.19     2424.11     76.08 o
   3   7  18      164.36      179.05     60.40 o
   4   7  18     5390.52     4710.08     72.72 o
  -4   8  18      161.14      201.85     25.48 o
  -3   8  18      949.85      890.86     69.01 o
  -2   8  18      256.37      336.44     42.87 o
  -1   8  18     4888.50     5289.34    145.02 o
   0   8  18      708.59      717.23     37.69 o
   1   8  18     5282.88     5989.90    175.32 o
   2   8  18      185.44      155.48     18.98 o
   3   8  18     1097.87     1111.60     81.38 o
   4   8  18      226.27      272.55     32.96 o
  -3   9  18      929.46      815.34     58.95 o
  -2   9  18     1231.03     1291.04    279.34 o
  -1   9  18      286.59      318.60     18.24 o
   0   9  18      111.63      181.37     30.59 o
   1   9  18      272.13      328.51     19.88 o
   2   9  18     1151.44     1160.70     47.48 o
   3   9  18      806.74      748.04     88.37 o
  -3  10  18     1048.84      778.36     27.63 o
  -2  10  18     1526.46     1542.06     48.57 o
  -1  10  18     1823.35     1804.55     95.30 o
   0  10  18     2815.87     2685.30     40.19 o
   1  10  18     1319.69     1311.91     30.42 o
   2  10  18     1466.10     1572.59     36.69 o
   3  10  18     1033.04     1246.16     74.10 o
  -2  11  18      333.88      406.49     84.60 o
  -1  11  18      381.15      376.95     32.11 o
   0  11  18       41.03      137.94     32.71 o
   1  11  18      412.66      324.97     36.65 o
   2  11  18      316.44      361.94     31.71 o
   0  12  18     2268.23     2460.40     39.27 o
   1   0  19      829.75      834.46     51.68 o
   2   0  19     1452.92     1380.42    110.42 o
   3   0  19      698.62      659.81     35.25 o
   4   0  19     3211.49     3215.30    146.71 o
  -4   1  19     1027.52     1208.53     55.42 o
  -3   1  19     1809.57     1813.25     42.92 o
  -2   1  19      832.04      923.09     45.61 o
  -1   1  19     5623.14     5885.91    593.58 o
   0   1  19       58.64       63.97     11.34 o
   1   1  19     5739.40     5555.45    310.29 o
   2   1  19      616.78      684.22     15.12 o
   3   1  19     1505.83     1636.95     74.67 o
   4   1  19     1356.23     1398.79     74.72 o
  -4   2  19     3894.56     4012.11    280.47 o
  -3   2  19     1685.06     1623.08     31.89 o
  -2   2  19      855.26      849.67     58.77 o
  -1   2  19     2444.59     2127.65     53.09 o
   0   2  19      929.49     1185.60     99.09 o
   1   2  19     1832.13     1890.78    125.26 o
   2   2  19      981.30      949.60     35.70 o
   3   2  19     1759.94     1841.01    156.96 o
   4   2  19     3926.95     3756.93    264.83 o
  -4   3  19      832.39     1014.40     60.07 o
  -3   3  19      941.44      854.22     39.39 o
  -2   3  19     1108.74     1120.54     68.85 o
  -1   3  19     4663.44     4362.81    101.43 o
   0   3  19     2065.35     2145.37    137.42 o
   1   3  19     4661.66     4933.74    189.94 o
   2   3  19     1094.28     1138.43     40.75 o
   3   3  19      659.20      758.28     84.76 o
   4   3  19     1121.04     1269.23     92.66 o
  -4   4  19     1760.61     1707.40     21.24 o
  -3   4  19     2982.73     2667.36    133.00 o
  -2   4  19      591.39      610.80     21.57 o
  -1   4  19      889.00      893.71     42.36 o
   0   4  19     1154.45     1322.26     44.45 o
   1   4  19      926.83      985.50     90.95 o
   2   4  19      590.38      599.61     16.95 o
   3   4  19     3088.85     2824.57    186.89 o
   4   4  19     1859.69     1868.13    155.52 o
  -4   5  19      186.20      258.68     17.80 o
  -3   5  19      289.64      334.12     16.00 o
  -2   5  19     2631.59     2679.51     63.75 o
  -1   5  19      874.28     1002.69     77.00 o
   0   5  19     4797.06     4892.48    237.23 o
   1   5  19      780.06      926.65     66.90 o
   2   5  19     2886.55     3097.05    106.79 o
   3   5  19      238.43      342.56     27.41 o
   4   5  19      151.68      194.04     16.31 o
  -3   6  19     3309.72     2987.27    108.17 o
  -2   6  19      476.44      558.48     22.55 o
  -1   6  19      447.73      419.20     36.95 o
   0   6  19     1700.36     1936.71    113.90 o
   1   6  19      544.72      545.75     30.00 o
   2   6  19      747.55      941.53     98.31 o
   3   6  19     3283.45     3079.90    157.29 o
  -3   7  19      472.73      485.39     18.12 o
  -2   7  19     1645.23     1452.21    133.06 o
  -1   7  19      540.57      638.62     25.83 o
   0   7  19     9160.70     8978.66    785.60 o
   1   7  19      553.55      653.50     21.21 o
   2   7  19     1874.05     2024.18     69.64 o
   3   7  19      244.47      272.51     18.66 o
  -3   8  19     1026.05      757.20     58.23 o
  -2   8  19        4.57        2.43     19.67 o
  -1   8  19      967.42     1032.43     82.97 o
   0   8  19     1832.66     2057.95     47.42 o
   1   8  19      952.40      983.63     42.66 o
   2   8  19       87.01       85.85     44.92 o
   3   8  19     1000.40      899.87     24.06 o
  -2   9  19     1124.73      924.75    150.39 o
  -1   9  19     1543.79     1608.56     53.57 o
   0   9  19     3097.23     2863.44     32.43 o
   1   9  19     1274.42     1324.53    234.29 o
   2   9  19     1060.75     1248.29     26.24 o
  -1  10  19      530.89      540.90     24.54 o
   0  10  19      668.34      667.66     24.84 o
   1  10  19      523.74      414.10     25.51 o
   0   0  20     3351.05     3004.26     31.65 o
   1   0  20     1379.88     1459.99     45.87 o
   2   0  20     2109.02     2079.09     28.93 o
   3   0  20     1902.21     1918.16     65.70 o
   4   0  20        2.22       15.20     31.30 o
  -4   1  20      218.50      259.56     43.13 o
  -3   1  20     1724.80     1673.61    119.88 o
  -2   1  20     2263.79     2087.81     66.95 o
  -1   1  20      155.89      233.84     22.29 o
   0   1  20     4782.09     4935.01     77.69 o
   1   1  20       92.32       65.65     14.14 o
   2   1  20     1754.59     1977.22     53.69 o
   3   1  20     1548.58     1563.61     88.42 o
   4   1  20      283.65      306.14     28.08 o
  -3   2  20     1847.82     1926.22    148.43 o
  -2   2  20     2238.84     2077.81    116.33 o
  -1   2  20      762.69      703.44     35.01 o
   0   2  20     1786.68     1781.64     70.63 o
   1   2  20      724.19      666.36     46.71 o
   2   2  20     2153.52     2605.27    250.44 o
   3   2  20     2062.25     2021.98     86.59 o
  -3   3  20     1910.87     1844.75     76.00 o
  -2   3  20     2358.64     2150.91    117.29 o
  -1   3  20      979.47     1122.70     49.26 o
   0   3  20     3675.99     3603.63    236.31 o
   1   3  20      713.19      803.29     20.77 o
   2   3  20     1890.17     1986.16     76.33 o
   3   3  20     1765.44     1553.83    128.77 o
  -3   4  20      970.89     1076.22    102.04 o
  -2   4  20     1820.62     1656.82     80.65 o
  -1   4  20     1074.33     1062.25     16.67 o
   0   4  20      479.28      566.40     20.86 o
   1   4  20     1349.32     1213.55     36.29 o
   2   4  20     1709.71     1798.72     87.66 o
   3   4  20      995.97     1062.96     76.52 o
  -3   5  20      618.56      587.93     24.30 o
  -2   5  20      752.98      613.31     50.17 o
  -1   5  20     3350.20     3513.13    226.45 o
   0   5  20     1198.02     1306.16     93.71 o
   1   5  20     3337.85     3537.31    118.73 o
   2   5  20      642.08      617.29     17.64 o
   3   5  20      655.18      678.41     22.43 o
  -3   6  20      125.48      165.35     23.84 o
  -2   6  20      685.86      727.41     62.03 o
  -1   6  20     2127.75     2002.25    107.74 o
   0   6  20       80.37      133.00     43.22 o
   1   6  20     2023.62     2038.49     55.00 o
   2   6  20      467.60      608.87     18.69 o
   3   6  20      171.03      200.44     17.65 o
  -2   7  20      595.59      587.52     50.86 o
  -1   7  20     2291.26     2337.60     99.81 o
   0   7  20       30.88       49.85     21.88 o
   1   7  20     2593.93     2938.37    196.62 o
   2   7  20      369.06      384.52     39.96 o
  -1   8  20     1809.75     1708.03     87.16 o
   0   8  20      576.28      499.65     68.61 o
   1   8  20     1541.52     1632.18     42.69 o
   0   9  20      957.21      848.15     25.45 o
   1   0  21     4730.86     4794.74     41.08 o
   2   0  21       46.89      124.50     17.43 o
   3   0  21      915.58      856.30     67.02 o
  -3   1  21       83.78       32.60     22.17 o
  -2   1  21     2145.50     2310.05    209.06 o
  -1   1  21      536.72      448.90     40.25 o
   0   1  21       54.07       79.12     25.08 o
   1   1  21      567.41      666.81     19.29 o
   2   1  21     1947.95     1662.50     38.03 o
   3   1  21      147.34      139.49     15.52 o
  -2   2  21      711.39      757.97     63.08 o
  -1   2  21     3834.16     3474.61     75.53 o
   0   2  21      360.24      422.41     19.43 o
   1   2  21     3820.86     3740.65    191.82 o
   2   2  21      627.53      515.23     33.03 o
  -2   3  21      430.27      498.25     38.26 o
  -1   3  21      675.73      592.35     14.20 o
   0   3  21        5.39       74.58     15.38 o
   1   3  21      735.68      819.57     20.05 o
   2   3  21      438.69      464.45     74.06 o
  -2   4  21     2112.29     1985.30     50.61 o
  -1   4  21     1313.31     1351.65     45.59 o
   0   4  21     2124.31     2090.45     34.18 o
   1   4  21     1509.53     1671.75     21.83 o
   2   4  21     2386.68     2312.71     22.40 o
  -2   5  21      547.07      534.91     67.26 o
  -1   5  21      155.94      148.06     33.50 o
   0   5  21        5.69      130.12     19.78 o
   1   5  21      157.51      162.96     16.76 o
   2   5  21      624.23      500.43     36.09 o
  -1   6  21       31.61       42.90     16.11 o
   0   6  21     5365.02     5017.96    571.34 o
   1   6  21       86.59      116.71     14.64 o
   0   7  21       73.50       59.73     29.26 o
   0   0  22       38.40       73.60     27.32 o
   1   0  22      281.72      272.13     22.12 o
  -1   1  22      347.79      406.28     14.88 o
   0   1  22     3994.58     3771.62     28.06 o
   1   1  22      220.96      255.47     16.39 o
  -1   2  22       33.48       76.26     19.70 o
   0   2  22      201.04      265.73     27.90 o
   1   2  22       18.63      -19.34     19.34 o
   0   3  22     1085.67     1102.94     51.17 o
 
